# Supplementary material for: LINE-1 mRNA 3′ end dynamics shape its biology and retrotransposition potential
Source: Nucleic Acids Res. 2024 Jan 9;52(6):3327–45. doi: 10.1093/nar/gkad1251 (PMC11014359; doi:10.1093/nar/gkad1251)
Supplement: gkad1251_Supplemental_Files [file gkad1251_supplemental_files.zip]

Archive with 2 entries (2 files):
- Supplementary File.xlsx
- Supplementary materials_ZW_complete.pdf
