# Supplementary material for: LINE-1 mRNA 3′ end dynamics shape its biology and retrotransposition potential
Source: Nucleic Acids Res. 2024 Jan 9;52(6):3327–45. doi: 10.1093/nar/gkad1251 (PMC11014359; doi:10.1093/nar/gkad1251)
Supplement: gkad1251_Supplemental_Files [file gkad1251_supplemental_files.zip › Supplementary File.xlsx]

## Sheet: File description
	This file contains sheets with summaries of the L1 retrotransposition reporter assays exported from the analytical flow cytometer.
	Gate 'EGFP', column '%Gated' gives percentages of EGFP-positive live single cells. This data was used as absolute % of EGFP-positive cells in the experiments.
	Other columns, see below:
	Sheets named 'Experiment …' comprise data from each indicated experiment
	Sheet named 'Supplementary Figures 1D E F' comprise data used for generation of the figure and their calculations.
	Sheet named 'Figure 2B C' comprises data used to generate the panels in Figure 2.
	Experiment 1 was performed with the KO and control cells directly after their derivation. Other experiments were performed with cells cultured over multiple passages and restored from liquid nitrogen.
	Column	What is in there?
	Group	experimental group e.g. regular L1 assay, or XRN1 rescue assay
	Sample	name of the sample (cell line)
	Gate	specifies the gate e.g. all events are all events, singlets - are cells specified as singlets, EGFP + are cells classified as EGFP-positive, other gates specific to the experiment
	X Parameter	parameter on X axis in the plot
	Y Parameter	parameter on Y axis in the plot
	Count	number of gated events
	Volume	volume of sample analyzed
	Concentration	events (cells) per ml
	%Total	% of all events analyzed
	%Gated	% of events gated within the gate
	X Mean	mean recorded value of the X parameter
	Y Mean	mean recorded value of the Y parameter
	X Median	median recorded value of the X parameter
	Y Median	median recorded value of the Y parameter
	X Peak	maximal value of the X parameter
	Y Peak	maximal value of the Y parameter
	X SD	standard deviations as indicated
	Y SD
	X %CV	% co-efficient of variation
	Y %CV
	X rSD	relative SD
	Y rSD
	X %rCV	% relative CV
	Y %rCV

## Sheet: Supplementary Figures 1D E F
		293T	B1	B5	B7	B11	B17		B3	B6	B8	B9	B10	B15
Percentages of EGFP-positive cells in independent experiments	Experiment 1 rep. 1	3.305	3.27	0.923	0.65	2.205	1.371		0.062	0.043	0.04	0.06	0.1	0.03
	Experiment 1 rep. 2	3.285	3.54	1.015	0.56	2.67	1.655		0.077	0.035	0.04	0.065	0.062	0.04
	Experiment 1 mean of reps 1&2	3.295	3.405	0.969	0.605	2.4375	1.513		0.0695	0.039	0.04	0.0625	0.081	0.035
	Experiment 2	0.411	1.998	0.234	0.226	1.457	0.709		0.057	0.075	0.029	0.068	0.063	0.065
	Experiment 3	6.244	7.574	2.088	1.734	9.572	6.586		0.984	0.308	0.108	0.526	0.466	1.51
	Experiment 4	1.232	1.804	0.306	0.444	3.724	1.462		0.316	0.108	0.052	0.126	0.178	0.122
Means of the wild-type conditions	Experiment 1	2.03742
	Experiment 2	0.839167
	Experiment 3	5.633
	Experiment 4	1.49533
Medians of the wild-type conditions	Experiment 1	1.97525
	Experiment 2	0.56
	Experiment 3	6.415
	Experiment 4	1.347
								means exp							means exp
Normalisation to the means of the wild-types	Experiment 1	1.61724	1.67123	0.475602	0.296945	1.19637	0.742607	1	0.0341118	0.0191419	0.0196327	0.0306761	0.0397562	0.0171786	0.0267496
	Experiment 2	0.489772	2.38093	0.278848	0.269315	1.73625	0.844886	1	0.0679245	0.0893744	0.0345581	0.0810328	0.0750745	0.0774578	0.0709037
	Experiment 3	1.10847	1.34458	0.370673	0.307829	1.69927	1.16918	1	0.174685	0.0546778	0.0191727	0.0933783	0.0827268	0.268063	0.115451
	Experiment 4	0.823897	1.20642	0.204637	0.296924	2.49041	0.977708	1	0.211324	0.0722247	0.0347749	0.0842621	0.119037	0.0815872	0.100535
								medians exp							medians exp
Normalisation to the medians of the wild-types	Experiment 1	1.66814	1.72383	0.490571	0.30629	1.23402	0.765979	1	0.0351854	0.0197443	0.0202506	0.0316416	0.0410075	0.0177193	0.0259461
	Experiment 2	0.733929	3.56786	0.417857	0.403571	2.60179	1.26607	1	0.101786	0.133929	0.0517857	0.121429	0.1125	0.116071	0.114286
	Experiment 3	0.973344	1.18067	0.325487	0.270304	1.49213	1.02666	1	0.15339	0.0480125	0.0168355	0.0819953	0.0726422	0.235386	0.0773188
	Experiment 4	0.914625	1.33927	0.227171	0.329621	2.76466	1.08537	1	0.234595	0.0801782	0.0386043	0.0935412	0.132146	0.0905716	0.0920564
		293T	B1	B5	B7	B11	B17	B3	B6	B8	B9	B10	B15
	Means of the individual cell lines	1.00985	1.65079	0.33244	0.292753	1.78058	0.933596	0.122011	0.0588547	0.0270346	0.0723373	0.0791486	0.111072
	Medians of the individual cell lines	0.943984	1.53155	0.371672	0.317956	2.04696	1.05602	0.127588	0.0640953	0.0294275	0.0877683	0.0925711	0.103322
								L1 retrotransposition fold change (means of 4 experiments)
							vs KOs	B3	B6	B8	B9	B10	B15
		Means of the individual cell lines		Medians of the individual cell lines			293T	8.27665	17.1583	37.3538	13.9602	12.7588	9.09183
							B1	13.5298	28.0486	61.0622	22.8207	20.8569	14.8624
		Wild-type	XRN1 KO	Wild-type	XRN1 KO		B5	2.72466	5.64849	12.2968	4.59569	4.2002	2.99302
		1.00985	0.122011	0.943984	0.127588		B7	2.39939	4.97417	10.8288	4.04705	3.69878	2.63571
		1.65079	0.0588547	1.53155	0.0640953		B11	14.5935	30.2538	65.8628	24.6149	22.4966	16.0309
		0.33244	0.0270346	0.371672	0.0294275		B17	7.65171	15.8627	34.5334	12.9061	11.7955	8.40534
		0.292753	0.0723373	0.317956	0.0877683		MEDIAN	7.96418	16.5105	35.9436	13.4332	12.2772	8.74859
		1.78058	0.0791486	2.04696	0.0925711		MEDIAN OF ALL COMBINATIONS =				12.8325
		0.933596	0.111072	1.05602	0.103322
								L1 retrotransposition fold change (medians of 4 experiments)
							vs KOs	B3	B6	B8	B9	B10	B15
							293T	7.39869	14.7278	32.0784	10.7554	10.1974	9.13638
							B1	12.0039	23.8949	52.045	17.45	16.5446	14.8232
							B5	2.91306	5.79874	12.6301	4.2347	4.01499	3.59724
							B7	2.49205	4.96067	10.8047	3.62267	3.43472	3.07734
							B11	16.0435	31.9361	69.5594	23.3223	22.1123	19.8115
							B17	8.27676	16.4757	35.8854	12.0319	11.4076	10.2207
							MEDIAN	7.83772	15.6018	33.9819	11.3936	10.8025	9.67852
							MEDIAN OF ALL COMBINATIONS =				11.7057

## Sheet: Figure 2B C
		Experiment 1		Experiment 3		Experiment 4		Experiment 5
		XRN1 Rescue	No rescue	XRN1 Rescue	No rescue	XRN1 Rescue	No rescue	XRN1 Rescue	No rescue
Percentages of EGFP-positive cells	B3	0.565	0.0695	4.58092	1.29678	0.882	0.176	2.368	0.462
	B6	0.3895	0.039	2.0796	0.405904	0.398	0.09	0.68	0.172
	B8	0.435	0.04	0.60622	0.14233	0.11	0.052	0.222	0.044		Data used to generate Figure 2C. Please note the normalization was done to means of the 'no rescue' hence the difference towards Figure 2B, in which 'no rescue' of each cell line was individually set to 1,0 and used for normalization of the rescue condition.
	B9	0.905	0.0625	2.83079	0.6932	0.54	0.102	0.992	0.21
	B10	0.8135	0.081	1.62625	0.614128	0.658	0.148	1.258	0.286
	B15	1.0275	0.035	11.5683	1.98998	0.764	0.07	3.74	0.378
			0.0545		0.857055		0.106333		0.258667
		Experiment 1		Experiment 3		Experiment 4		Experiment 5			All experiments
		XRN1 Rescue	No rescue	XRN1 Rescue	No rescue	XRN1 Rescue	No rescue	XRN1 Rescue	No rescue		XRN1 Rescue	No rescue
Normalisation to the means of the 'No rescue' condition	B3	10.367	1.27523	5.34495	1.51307	8.29467	1.65517	9.15464	1.78608		8.29031	1.55739
	B6	7.14679	0.715596	2.42645	0.473603	3.74295	0.846395	2.62887	0.664948		3.98626	0.675136
	B8	7.98165	0.733945	0.70733	0.166069	1.03448	0.489028	0.858247	0.170103		2.64543	0.389786
	B9	16.6055	1.14679	3.30292	0.808816	5.07837	0.959248	3.83505	0.811856		7.20546	0.931677
	B10	14.9266	1.48624	1.89749	0.716556	6.18809	1.39185	4.8634	1.10567		6.9689	1.17508
	B15	18.8532	0.642202	13.4977	2.32189	7.18495	0.658307	14.4588	1.46134		13.4987	1.27093
			1		1		1		1
		Experiment 1		Experiment 3		Experiment 4		Experiment 5
		XRN1 Rescue	No rescue	XRN1 Rescue	No rescue	XRN1 Rescue	No rescue	XRN1 Rescue	No rescue
Normalisation of 'XRN1 rescue' to 'No rescue' for each individual cell line and experiment	B3	8.1295	1	3.53252	1	5.01136	1	5.12554	1
	B6	9.98718	1	5.12338	1	4.42222	1	3.95349	1
	B8	10.875	1	4.25926	1	2.11538	1	5.04545	1
	B9	14.48	1	4.08365	1	5.29412	1	4.72381	1
	B10	10.0432	1	2.64807	1	4.44595	1	4.3986	1
	B15	29.3571	1	5.81325	1	10.9143	1	9.89418	1
		Experiments 1, 3, 4, 5					Experiments 1, 3, 4, 5
		XRN1 Rescue	No rescue				XRN1 Rescue	No rescue
Means of the normalized data for each individual cell line	B3	5.44973	1		Medians of the normalized data for each individual cell line	B3	5.06845	1
	B6	5.87157	1			B6	4.7728	1
	B8	5.57377	1			B8	4.65236	1
	B9	7.14539	1			B9	5.00896	1
	B10	5.38396	1			B10	4.42227	1
	B15	13.9947	1			B15	10.4042	1
Median for all cell lines		5.72267			Median for all cell lines		4.89088
Data used to generate Figure 2B (4 independent experiments, XRN1 rescue/no rescue for each individual cell line; no rescue = 1,00 in all instances due to individual normalization)
B3				B6				B8				B9				B10				B15
8.1295	3.53252	5.01136	5.12554	9.98718	5.12338	4.42222	3.95349	10.875	4.25926	2.11538	5.04545	14.48	4.08365	5.29412	4.72381	10.0432	2.64807	4.44595	4.3986	29.3571	5.81325	10.9143	9.89418

## Sheet: Experiment 1
Group	Sample	Gate	X Parameter	Y Parameter	Count	Volume	Concentration	%Total	%Gated	X Mean	Y Mean	X Median	Y Median	X Peak	Y Peak	X SD	Y SD	X %CV	Y %CV	X rSD	Y rSD	X %rCV	Y %rCV
WT SSC	B1	All Events	N/A	N/A	69902	94	743.638	100	100	N/A	N/A	N/A	N/A	N/A	N/A	N/A	N/A	N/A	N/A	N/A	N/A	N/A	N/A
WT SSC	B1	EGFP +	GFP - BL1-A		654	94	6.957	0.936	3.27	1138	N/A	677	N/A	233	N/A	1310.53	N/A	115.14	N/A	524.84	N/A	77.58	N/A
WT SSC	B1	Single Cells	GFP - BL1-A		20000	94	212.766	28.611	28.611	33	N/A	-2	N/A	-47	N/A	319.35	N/A	959.85	N/A	71.16	N/A	3558.24	N/A
WT SSC	B1	293T	FSC - FSC-A	SSC - SSC-A	22747	94	241.989	32.541	32.541	345606	471	345761	444	345020	444	64606.3	187.35	18.69	39.77	63719.2	192.74	18.43	43.41
WT SSC	B1	293T	FSC - FSC-A	FSC - FSC-H	22747	94	241.989	32.541	32.541	345606	179157	345761	182159	345020	185312	64606.3	26615.9	18.69	14.86	63719.2	22892.8	18.43	12.57
WT SSC	B1	Single Cells	GFP - BL1-A	FSC - FSC-A	20000	94	212.766	28.611	28.611	33	343275	-2	343332	-47	345012	319.35	58641	959.85	17.08	71.16	58235.8	3558.24	16.96
WT SSC	B1	Single Cells	GFP - BL1-H	FSC - FSC-H	20000	94	212.766	28.611	28.611	72	182385	51	183764	49	185317	174.5	22313.7	240.76	12.23	17.79	21711.2	34.88	11.81
WT SSC	B1	Single Cells	GFP - BL1-H		20000	94	212.766	28.611	28.611	72	N/A	51	N/A	49	N/A	174.5	N/A	240.76	N/A	17.79	N/A	34.88	N/A
WT SSC	B1	Single Cells	FSC - FSC-W		20000	94	212.766	28.611	93.69	129	N/A	127	N/A	118	N/A	19.94	N/A	15.45	N/A	22.24	N/A	17.51	N/A
WT SSC	B1	Single Cells	mCherry - YL2-A		20000	94	212.766	28.611	28.611	39286	N/A	18918	N/A	-88	N/A	63496.7	N/A	161.63	N/A	23248.7	N/A	122.89	N/A
WT SSC	B1	Single Cells	mCherry - YL2-H		20000	94	212.766	28.611	28.611	24452	N/A	11794	N/A	18193	N/A	38777.4	N/A	158.58	N/A	14487.2	N/A	122.84	N/A
WT SSC	B1(1)	All Events	N/A	N/A	61326	89	689.056	100	100	N/A	N/A	N/A	N/A	N/A	N/A	N/A	N/A	N/A	N/A	N/A	N/A	N/A	N/A
WT SSC	B1(1)	EGFP +	BL1-A		708	89	7.955	1.154	3.54	1048	N/A	610	N/A	233	N/A	1292.11	N/A	123.27	N/A	482.59	N/A	79.18	N/A
WT SSC	B1(1)	Single Cells	BL1-A		20000	89	224.719	32.613	32.613	34	N/A	-1	N/A	-46	N/A	318.45	N/A	939.95	N/A	71.16	N/A	7116.48	N/A
WT SSC	B1(1)	293T	FSC-A	SSC-A	22077	89	248.056	35.999	35.999	350676	477	350434	449	347033	449	62967.2	187.44	17.96	39.33	61676.2	194.22	17.6	43.26
WT SSC	B1(1)	293T	FSC-A	FSC-H	22077	89	248.056	35.999	35.999	350676	182943	350434	185462	347033	187358	62967.2	24564.9	17.96	13.43	61676.2	21407.3	17.6	11.54
WT SSC	B1(1)	Single Cells	BL1-A	FSC-A	20000	89	224.719	32.613	32.613	34	348750	-1	348019	-46	347033	318.45	57873.2	939.95	16.59	71.16	56995.6	7116.48	16.38
WT SSC	B1(1)	Single Cells	BL1-H	FSC-H	20000	89	224.719	32.613	32.613	73	185150	52	186522	45	187349	174.28	21467.4	240.36	11.59	17.79	20431.7	34.21	10.95
WT SSC	B1(1)	Single Cells	BL1-H		20000	89	224.719	32.613	32.613	73	N/A	52	N/A	45	N/A	174.28	N/A	240.36	N/A	17.79	N/A	34.21	N/A
WT SSC	B1(1)	Single Cells	FSC-W		20000	89	224.719	32.613	94.823	129	N/A	127	N/A	127	N/A	20.29	N/A	15.71	N/A	22.24	N/A	17.51	N/A
WT SSC	B1(1)	Single Cells	YL2-A		20000	89	224.719	32.613	32.613	40915	N/A	19453	N/A	-146	N/A	65620.1	N/A	160.38	N/A	23569.6	N/A	121.17	N/A
WT SSC	B1(1)	Single Cells	YL2-H		20000	89	224.719	32.613	32.613	25442	N/A	12247	N/A	13880	N/A	40042.9	N/A	157.39	N/A	14840.8	N/A	121.18	N/A
WT SSC	B5	All Events	N/A	N/A	86008	200	430.04	100	100	N/A	N/A	N/A	N/A	N/A	N/A	N/A	N/A	N/A	N/A	N/A	N/A	N/A	N/A
WT SSC	B5	EGFP +	BL1-A		140	200	0.7	0.163	0.923	1294	N/A	633	N/A	236	N/A	1547.58	N/A	119.57	N/A	520.39	N/A	82.21	N/A
WT SSC	B5	Single Cells	BL1-A		15175	200	75.875	17.644	17.644	8	N/A	-4	N/A	-46	N/A	204.82	N/A	2698.63	N/A	68.2	N/A	1704.99	N/A
WT SSC	B5	293T	FSC-A	SSC-A	16847	200	84.235	19.588	19.588	349709	531	353144	515	369631	515	67576.7	197.25	19.32	37.12	67866	214.98	19.22	41.74
WT SSC	B5	293T	FSC-A	FSC-H	16847	200	84.235	19.588	19.588	349709	177687	353144	179985	369631	183280	67576.7	24368.9	19.32	13.71	67866	21442.8	19.22	11.91
WT SSC	B5	Single Cells	BL1-A	FSC-A	15175	200	75.875	17.644	17.644	8	348379	-4	351102	-46	359499	204.82	62437.5	2698.63	17.92	68.2	63255.1	1704.99	18.02
WT SSC	B5	Single Cells	BL1-H	FSC-H	15175	200	75.875	17.644	17.644	59	180055	51	181200	50	183269	108.1	21116.1	184.01	11.73	17.79	20667.4	34.88	11.41
WT SSC	B5	Single Cells	BL1-H		15175	200	75.875	17.644	17.644	59	N/A	51	N/A	50	N/A	108.1	N/A	184.01	N/A	17.79	N/A	34.88	N/A
WT SSC	B5	Single Cells	FSC-W		15175	200	75.875	17.644	95.111	130	N/A	129	N/A	130	N/A	20.45	N/A	15.72	N/A	23.72	N/A	18.39	N/A
WT SSC	B5	Single Cells	YL2-A		15175	200	75.875	17.644	17.644	49916	N/A	16830	N/A	-132	N/A	91942.2	N/A	184.19	N/A	24271.6	N/A	144.22	N/A
WT SSC	B5	Single Cells	YL2-H		15175	200	75.875	17.644	17.644	30578	N/A	10356	N/A	0	N/A	56165.7	N/A	183.68	N/A	14913.5	N/A	144.01	N/A
WT SSC	B5(1)	All Events	N/A	N/A	75099	154	487.656	100	100	N/A	N/A	N/A	N/A	N/A	N/A	N/A	N/A	N/A	N/A	N/A	N/A	N/A	N/A
WT SSC	B5(1)	EGFP +	BL1-A		203	154	1.318	0.27	1.015	1126	N/A	619	N/A	246	N/A	1296.23	N/A	115.07	N/A	478.88	N/A	77.36	N/A
WT SSC	B5(1)	Single Cells	BL1-A		20000	154	129.87	26.632	26.632	7	N/A	-3	N/A	-47	N/A	185.4	N/A	2524.84	N/A	68.2	N/A	2273.32	N/A
WT SSC	B5(1)	293T	FSC-A	SSC-A	22367	154	145.24	29.783	29.783	350986	539	353991	523	377771	523	67631.7	200.06	19.27	37.11	68460.5	220.91	19.34	42.24
WT SSC	B5(1)	293T	FSC-A	FSC-H	22367	154	145.24	29.783	29.783	350986	177877	353991	179813	377771	181299	67631.7	24702.5	19.27	13.89	68460.5	21740.8	19.34	12.09
WT SSC	B5(1)	Single Cells	BL1-A	FSC-A	20000	154	129.87	26.632	26.632	7	349397	-3	351676	-47	361419	185.4	62153.7	2524.84	17.79	68.2	63057.2	2273.32	17.93
WT SSC	B5(1)	Single Cells	BL1-H	FSC-H	20000	154	129.87	26.632	26.632	59	180431	52	181268	49	189428	94.45	21552.4	161.29	11.94	17.05	20769.7	33.11	11.46
WT SSC	B5(1)	Single Cells	BL1-H		20000	154	129.87	26.632	26.632	59	N/A	52	N/A	49	N/A	94.45	N/A	161.29	N/A	17.05	N/A	33.11	N/A
WT SSC	B5(1)	Single Cells	FSC-W		20000	154	129.87	26.632	95.125	130	N/A	129	N/A	128	N/A	20.58	N/A	15.84	N/A	23.72	N/A	18.39	N/A
WT SSC	B5(1)	Single Cells	YL2-A		20000	154	129.87	26.632	26.632	53184	N/A	19146	N/A	-156	N/A	94775.7	N/A	178.2	N/A	27276.1	N/A	142.47	N/A
WT SSC	B5(1)	Single Cells	YL2-H		20000	154	129.87	26.632	26.632	32163	N/A	11715	N/A	0	N/A	56934.2	N/A	177.02	N/A	16602.2	N/A	141.72	N/A
WT SSC	B7	All Events	N/A	N/A	56930	69	825.072	100	100	N/A	N/A	N/A	N/A	N/A	N/A	N/A	N/A	N/A	N/A	N/A	N/A	N/A	N/A
WT SSC	B7	EGFP +	BL1-A		130	69	1.884	0.228	0.65	783	N/A	451	N/A	256	N/A	820.23	N/A	104.73	N/A	283.92	N/A	63.02	N/A
WT SSC	B7	Single Cells	BL1-A		20000	69	289.855	35.131	35.131	0	N/A	-4	N/A	-46	N/A	113.6	N/A	42113.7	N/A	68.2	N/A	1704.99	N/A
WT SSC	B7	293T	FSC-A	SSC-A	21669	69	314.043	38.063	38.063	344114	478	343056	450	347139	450	60692.1	190.9	17.64	39.98	59277.3	198.67	17.28	44.15
WT SSC	B7	293T	FSC-A	FSC-H	21669	69	314.043	38.063	38.063	344114	180913	343056	183001	347139	187384	60692.1	24539.2	17.64	13.56	59277.3	22166.3	17.28	12.11
WT SSC	B7	Single Cells	BL1-A	FSC-A	20000	69	289.855	35.131	35.131	0	342732	-4	341512	-46	347129	113.6	56243.4	42113.7	16.41	68.2	55684.2	1704.99	16.31
WT SSC	B7	Single Cells	BL1-H	FSC-H	20000	69	289.855	35.131	35.131	54	182679	50	183827	49	187371	54.24	22004.9	100.29	12.05	17.79	21474	35.58	11.68
WT SSC	B7	Single Cells	BL1-H		20000	69	289.855	35.131	35.131	54	N/A	50	N/A	49	N/A	54.24	N/A	100.29	N/A	17.79	N/A	35.58	N/A
WT SSC	B7	Single Cells	FSC-W		20000	69	289.855	35.131	95.671	127	N/A	125	N/A	118	N/A	20.06	N/A	15.78	N/A	22.24	N/A	17.79	N/A
WT SSC	B7	Single Cells	YL2-A		20000	69	289.855	35.131	35.131	23414	N/A	8801	N/A	-92	N/A	44504.1	N/A	190.08	N/A	11797	N/A	134.04	N/A
WT SSC	B7	Single Cells	YL2-H		20000	69	289.855	35.131	35.131	14575	N/A	5565	N/A	0	N/A	27490.8	N/A	188.61	N/A	7416.71	N/A	133.29	N/A
WT SSC	B7(1)	All Events	N/A	N/A	57577	69	834.449	100	100	N/A	N/A	N/A	N/A	N/A	N/A	N/A	N/A	N/A	N/A	N/A	N/A	N/A	N/A
WT SSC	B7(1)	EGFP +	BL1-A		112	69	1.623	0.195	0.56	600	N/A	402	N/A	231	N/A	597.78	N/A	99.66	N/A	227.58	N/A	56.61	N/A
WT SSC	B7(1)	Single Cells	BL1-A		20000	69	289.855	34.736	34.736	-3	N/A	-6	N/A	-46	N/A	92.21	N/A	3486.55	N/A	66.72	N/A	1111.95	N/A
WT SSC	B7(1)	293T	FSC-A	SSC-A	21711	69	314.652	37.708	37.708	339458	472	337817	445	342974	445	60679	191.24	17.88	40.51	59170.6	197.19	17.52	44.31
WT SSC	B7(1)	293T	FSC-A	FSC-H	21711	69	314.652	37.708	37.708	339458	180127	337817	182057	342974	181240	60679	24577.4	17.88	13.64	59170.6	22126.3	17.52	12.15
WT SSC	B7(1)	Single Cells	BL1-A	FSC-A	20000	69	289.855	34.736	34.736	-3	338185	-6	336489	-46	342974	92.21	55947.5	3486.55	16.54	66.72	54968.1	1111.95	16.34
WT SSC	B7(1)	Single Cells	BL1-H	FSC-H	20000	69	289.855	34.736	34.736	53	182037	50	183001	48	187446	38.74	21875.2	73.18	12.02	17.79	21532.5	35.58	11.77
WT SSC	B7(1)	Single Cells	BL1-H		20000	69	289.855	34.736	34.736	53	N/A	50	N/A	48	N/A	38.74	N/A	73.18	N/A	17.79	N/A	35.58	N/A
WT SSC	B7(1)	Single Cells	FSC-W		20000	69	289.855	34.736	95.675	126	N/A	124	N/A	116	N/A	19.83	N/A	15.73	N/A	22.24	N/A	17.93	N/A
WT SSC	B7(1)	Single Cells	YL2-A		20000	69	289.855	34.736	34.736	23288	N/A	8852	N/A	-94	N/A	44207.6	N/A	189.83	N/A	11871.2	N/A	134.11	N/A
WT SSC	B7(1)	Single Cells	YL2-H		20000	69	289.855	34.736	34.736	14565	N/A	5622	N/A	10446	N/A	27163.8	N/A	186.5	N/A	7502.7	N/A	133.46	N/A
WT SSC	B11	All Events	N/A	N/A	74442	163	456.699	100	100	N/A	N/A	N/A	N/A	N/A	N/A	N/A	N/A	N/A	N/A	N/A	N/A	N/A	N/A
WT SSC	B11	EGFP +	BL1-A		441	163	2.706	0.592	2.205	1811	N/A	1148	N/A	5238	N/A	1801.66	N/A	99.47	N/A	1151.98	N/A	100.35	N/A
WT SSC	B11	Single Cells	BL1-A		20000	163	122.699	26.867	26.867	37	N/A	-1	N/A	-45	N/A	383.14	N/A	1025.37	N/A	68.2	N/A	6819.96	N/A
WT SSC	B11	293T	FSC-A	SSC-A	22305	163	136.84	29.963	29.963	333391	543	333285	529	328657	529	65750.8	193.33	19.72	35.62	65618.4	212.01	19.69	40.08
WT SSC	B11	293T	FSC-A	FSC-H	22305	163	136.84	29.963	29.963	333391	179230	333285	182344	328657	183321	65750.8	25393.3	19.72	14.17	65618.4	21868.3	19.69	11.99
WT SSC	B11	Single Cells	BL1-A	FSC-A	20000	163	122.699	26.867	26.867	37	332668	-1	332135	-45	328657	383.14	60334.8	1025.37	18.14	68.2	60490.8	6819.96	18.21
WT SSC	B11	Single Cells	BL1-H	FSC-H	20000	163	122.699	26.867	26.867	74	181873	52	183514	47	183321	207.49	21715.1	278.77	11.94	17.79	20684.5	34.21	11.27
WT SSC	B11	Single Cells	BL1-H		20000	163	122.699	26.867	26.867	74	N/A	52	N/A	47	N/A	207.49	N/A	278.77	N/A	17.79	N/A	34.21	N/A
WT SSC	B11	Single Cells	FSC-W		20000	163	122.699	26.867	93.655	126	N/A	124	N/A	119	N/A	19.65	N/A	15.53	N/A	20.76	N/A	16.74	N/A
WT SSC	B11	Single Cells	YL2-A		20000	163	122.699	26.867	26.867	68708	N/A	38823	N/A	-152	N/A	91420.5	N/A	133.06	N/A	47689.3	N/A	122.84	N/A
WT SSC	B11	Single Cells	YL2-H		20000	163	122.699	26.867	26.867	42851	N/A	24788	N/A	38308	N/A	55815.7	N/A	130.26	N/A	30139	N/A	121.59	N/A
WT SSC	B11(1)	All Events	N/A	N/A	55460	103	538.447	100	100	N/A	N/A	N/A	N/A	N/A	N/A	N/A	N/A	N/A	N/A	N/A	N/A	N/A	N/A
WT SSC	B11(1)	EGFP +	BL1-A		534	103	5.184	0.963	2.67	1759	N/A	1053	N/A	2584	N/A	1833.63	N/A	104.22	N/A	1063.02	N/A	101	N/A
WT SSC	B11(1)	Single Cells	BL1-A		20000	103	194.175	36.062	36.062	44	N/A	-1	N/A	-46	N/A	418.05	N/A	941.26	N/A	69.68	N/A	6968.22	N/A
WT SSC	B11(1)	293T	FSC-A	SSC-A	21534	103	209.068	38.828	38.828	343009	538	343345	522	345103	522	61714	194.29	17.99	36.11	60615.4	213.49	17.65	40.9
WT SSC	B11(1)	293T	FSC-A	FSC-H	21534	103	209.068	38.828	38.828	343009	181054	343345	182934	345103	183302	61714	22452.4	17.99	12.4	60615.4	20662.2	17.65	11.29
WT SSC	B11(1)	Single Cells	BL1-A	FSC-A	20000	103	194.175	36.062	36.062	44	341155	-1	341267	-46	345103	418.05	57792.1	941.26	16.94	69.68	57130.5	6968.22	16.74
WT SSC	B11(1)	Single Cells	BL1-H	FSC-H	20000	103	194.175	36.062	36.062	79	182297	52	183606	51	183307	232.01	20803	294.04	11.41	17.79	20104.1	34.21	10.95
WT SSC	B11(1)	Single Cells	BL1-H		20000	103	194.175	36.062	36.062	79	N/A	52	N/A	51	N/A	232.01	N/A	294.04	N/A	17.79	N/A	34.21	N/A
WT SSC	B11(1)	Single Cells	FSC-W		20000	103	194.175	36.062	95.557	128	N/A	126	N/A	117	N/A	19.71	N/A	15.38	N/A	22.24	N/A	17.65	N/A
WT SSC	B11(1)	Single Cells	YL2-A		20000	103	194.175	36.062	36.062	74848	N/A	42779	N/A	-183	N/A	96872.5	N/A	129.43	N/A	49581.8	N/A	115.9	N/A
WT SSC	B11(1)	Single Cells	YL2-H		20000	103	194.175	36.062	36.062	46294	N/A	27137	N/A	35299	N/A	58865.6	N/A	127.16	N/A	31515.6	N/A	116.14	N/A
WT SSC	B17	All Events	N/A	N/A	40664	200	203.32	100	100	N/A	N/A	N/A	N/A	N/A	N/A	N/A	N/A	N/A	N/A	N/A	N/A	N/A	N/A
WT SSC	B17	EGFP +	BL1-A		160	200	0.8	0.393	1.371	1003	N/A	617	N/A	323	N/A	934.87	N/A	93.24	N/A	458.12	N/A	74.31	N/A
WT SSC	B17	Single Cells	BL1-A		11673	200	58.365	28.706	28.706	13	N/A	-1	N/A	-45	N/A	173.43	N/A	1383.51	N/A	68.2	N/A	6819.96	N/A
WT SSC	B17	293T	FSC-A	SSC-A	12710	200	63.55	31.256	31.256	341374	588	346510	581	357357	581	66162.6	191.31	19.38	32.54	65274.4	212.01	18.84	36.49
WT SSC	B17	293T	FSC-A	FSC-H	12710	200	63.55	31.256	31.256	341374	179415	346510	181743	357357	181265	66162.6	22345.7	19.38	12.45	65274.4	19402	18.84	10.68
WT SSC	B17	Single Cells	BL1-A	FSC-A	11673	200	58.365	28.706	28.706	13	341631	-1	345876	-45	357352	173.43	61224	1383.51	17.92	68.2	61161.7	6819.96	17.68
WT SSC	B17	Single Cells	BL1-H	FSC-H	11673	200	58.365	28.706	28.706	61	181214	52	182581	44	183175	87.79	19650.5	145.05	10.84	17.79	18704.5	34.21	10.24
WT SSC	B17	Single Cells	BL1-H		11673	200	58.365	28.706	28.706	61	N/A	52	N/A	44	N/A	87.79	N/A	145.05	N/A	17.79	N/A	34.21	N/A
WT SSC	B17	Single Cells	FSC-W		11673	200	58.365	28.706	94.702	129	N/A	128	N/A	135	N/A	19.87	N/A	15.44	N/A	22.24	N/A	17.37	N/A
WT SSC	B17	Single Cells	YL2-A		11673	200	58.365	28.706	28.706	63642	N/A	26784	N/A	-106	N/A	104804	N/A	164.68	N/A	37822.6	N/A	141.21	N/A
WT SSC	B17	Single Cells	YL2-H		11673	200	58.365	28.706	28.706	39818	N/A	16934	N/A	27283	N/A	65505.6	N/A	164.51	N/A	23877.3	N/A	141	N/A
WT SSC	B17(1)	All Events	N/A	N/A	44720	200	223.6	100	100	N/A	N/A	N/A	N/A	N/A	N/A	N/A	N/A	N/A	N/A	N/A	N/A	N/A	N/A
WT SSC	B17(1)	EGFP +	BL1-A		212	200	1.06	0.474	1.655	1143	N/A	647	N/A	236	N/A	1314.96	N/A	115.08	N/A	516.69	N/A	79.92	N/A
WT SSC	B17(1)	Single Cells	BL1-A		12806	200	64.03	28.636	28.636	16	N/A	-2	N/A	-46	N/A	233.1	N/A	1455.75	N/A	68.2	N/A	3409.98	N/A
WT SSC	B17(1)	293T	FSC-A	SSC-A	13875	200	69.375	31.026	31.026	338924	580	341778	573	351223	573	65573	191.67	19.35	33.05	66040.9	210.53	19.32	36.74
WT SSC	B17(1)	293T	FSC-A	FSC-H	13875	200	69.375	31.026	31.026	338924	179214	341778	181506	351223	181271	65573	21845.6	19.35	12.19	66040.9	20139.6	19.32	11.1
WT SSC	B17(1)	Single Cells	BL1-A	FSC-A	12806	200	64.03	28.636	28.636	16	338213	-2	340433	-46	351223	233.1	60970.1	1455.75	18.03	68.2	62567.9	3409.98	18.38
WT SSC	B17(1)	Single Cells	BL1-H	FSC-H	12806	200	64.03	28.636	28.636	63	180522	52	182160	46	181273	122.63	20042.9	194.51	11.1	17.79	19585.2	34.21	10.75
WT SSC	B17(1)	Single Cells	BL1-H		12806	200	64.03	28.636	28.636	63	N/A	52	N/A	46	N/A	122.63	N/A	194.51	N/A	17.79	N/A	34.21	N/A
WT SSC	B17(1)	Single Cells	FSC-W		12806	200	64.03	28.636	94.726	128	N/A	126	N/A	120	N/A	19.83	N/A	15.55	N/A	22.24	N/A	17.65	N/A
WT SSC	B17(1)	Single Cells	YL2-A		12806	200	64.03	28.636	28.636	67886	N/A	28305	N/A	-155	N/A	111280	N/A	163.92	N/A	39675.9	N/A	140.17	N/A
WT SSC	B17(1)	Single Cells	YL2-H		12806	200	64.03	28.636	28.636	42437	N/A	17940	N/A	0	N/A	69322.7	N/A	163.36	N/A	25101.9	N/A	139.92	N/A
WT SSC	HEK293T	All Events	N/A	N/A	66888	83	805.88	100	100	N/A	N/A	N/A	N/A	N/A	N/A	N/A	N/A	N/A	N/A	N/A	N/A	N/A	N/A
WT SSC	HEK293T	EGFP +	BL1-A		661	83	7.964	0.988	3.305	1170	N/A	686	N/A	401	N/A	1338.52	N/A	114.4	N/A	535.22	N/A	78.02	N/A
WT SSC	HEK293T	Single Cells	BL1-A		20000	83	240.964	29.901	29.901	36	N/A	0	N/A	-46	N/A	328.09	N/A	909.56	N/A	71.16	N/A	N/A	N/A
WT SSC	HEK293T	293T	FSC-A	SSC-A	22246	83	268.024	33.259	33.259	337061	487	336880	460	345051	460	64189.2	194.02	19.04	39.82	63906	204.6	18.97	44.48
WT SSC	HEK293T	293T	FSC-A	FSC-H	22246	83	268.024	33.259	33.259	337061	176330	336880	178965	345051	175121	64189.2	26851.9	19.04	15.23	63906	24074.5	18.97	13.45
WT SSC	HEK293T	Single Cells	BL1-A	FSC-A	20000	83	240.964	29.901	29.901	36	336243	0	335728	-46	345051	328.09	58658.7	909.56	17.45	71.16	58793.2	N/A	17.51
WT SSC	HEK293T	Single Cells	BL1-H	FSC-H	20000	83	240.964	29.901	29.901	73	179265	51	180496	51	175110	182.04	23176.3	247.91	12.93	17.79	22851.3	34.88	12.66
WT SSC	HEK293T	Single Cells	BL1-H		20000	83	240.964	29.901	29.901	73	N/A	51	N/A	51	N/A	182.04	N/A	247.91	N/A	17.79	N/A	34.88	N/A
WT SSC	HEK293T	Single Cells	FSC-W		20000	83	240.964	29.901	95.157	127	N/A	124	N/A	114	N/A	19.99	N/A	15.8	N/A	22.24	N/A	17.93	N/A
WT SSC	HEK293T	Single Cells	YL2-A		20000	83	240.964	29.901	29.901	37947	N/A	13461	N/A	-122	N/A	71978.8	N/A	189.68	N/A	18548.8	N/A	137.8	N/A
WT SSC	HEK293T	Single Cells	YL2-H		20000	83	240.964	29.901	29.901	23326	N/A	8429	N/A	0	N/A	43442.9	N/A	186.24	N/A	11602.8	N/A	137.65	N/A
WT SSC	HEK293T(1)	All Events	N/A	N/A	52741	61	864.607	100	100	N/A	N/A	N/A	N/A	N/A	N/A	N/A	N/A	N/A	N/A	N/A	N/A	N/A	N/A
WT SSC	HEK293T(1)	EGFP +	BL1-A		657	61	10.77	1.246	3.285	1115	N/A	656	N/A	451	N/A	1290.04	N/A	115.71	N/A	504.08	N/A	76.84	N/A
WT SSC	HEK293T(1)	Single Cells	BL1-A		20000	61	327.869	37.921	37.921	33	N/A	-2	N/A	-45	N/A	314.43	N/A	946.7	N/A	69.68	N/A	3484.11	N/A
WT SSC	HEK293T(1)	293T	FSC-A	SSC-A	21518	61	352.754	40.799	40.799	332093	492	330575	466	338934	466	62263.4	193.62	18.75	39.36	61643.5	206.08	18.65	44.22
WT SSC	HEK293T(1)	293T	FSC-A	FSC-H	21518	61	352.754	40.799	40.799	332093	176045	330575	177278	338934	173034	62263.4	24461.2	18.75	13.89	61643.5	23554.8	18.65	13.29
WT SSC	HEK293T(1)	Single Cells	BL1-A	FSC-A	20000	61	327.869	37.921	37.921	33	330635	-2	329267	-45	338918	314.43	57686.3	946.7	17.45	69.68	57635.3	3484.11	17.5
WT SSC	HEK293T(1)	Single Cells	BL1-H	FSC-H	20000	61	327.869	37.921	37.921	72	177365	51	178069	51	175092	174.46	22785.5	241.43	12.85	17.79	23061.8	34.88	12.95
WT SSC	HEK293T(1)	Single Cells	BL1-H		20000	61	327.869	37.921	37.921	72	N/A	51	N/A	51	N/A	174.46	N/A	241.43	N/A	17.79	N/A	34.88	N/A
WT SSC	HEK293T(1)	Single Cells	FSC-W		20000	61	327.869	37.921	95.992	125	N/A	122	N/A	113	N/A	19.75	N/A	15.83	N/A	20.76	N/A	17.01	N/A
WT SSC	HEK293T(1)	Single Cells	YL2-A		20000	61	327.869	37.921	37.921	37869	N/A	13855	N/A	-144	N/A	69864.9	N/A	184.49	N/A	19410.9	N/A	140.1	N/A
WT SSC	HEK293T(1)	Single Cells	YL2-H		20000	61	327.869	37.921	37.921	23622	N/A	8862	N/A	0	N/A	42706.2	N/A	180.79	N/A	12335.2	N/A	139.2	N/A
XRN1 KO(1) - XRN1	B3	All Events	N/A	N/A	51487	198	260.035	100	100	N/A	N/A	N/A	N/A	N/A	N/A	N/A	N/A	N/A	N/A	N/A	N/A	N/A	N/A
XRN1 KO(1) - XRN1	B3	EGFP +	BL1-A		14	198	0.071	0.027	0.062	1741	N/A	361	N/A	229	N/A	2651.83	N/A	152.29	N/A	192.74	N/A	53.39	N/A
XRN1 KO(1) - XRN1	B3	Single Cells	BL1-A		22415	198	113.207	43.535	43.535	-4	N/A	-5	N/A	-45	N/A	101.87	N/A	2521.81	N/A	65.23	N/A	1304.69	N/A
XRN1 KO(1) - XRN1	B3	293T	FSC-A	SSC-A	23803	198	120.217	46.231	46.231	343945	556	344845	545	328703	545	57778.3	187.29	16.8	33.66	56865.1	203.12	16.49	37.27
XRN1 KO(1) - XRN1	B3	293T	FSC-A	FSC-H	23803	198	120.217	46.231	46.231	343945	175331	344845	176951	328703	181281	57778.3	19226.2	16.8	10.97	56865.1	17190.8	16.49	9.71
XRN1 KO(1) - XRN1	B3	Single Cells	BL1-A	FSC-A	22415	198	113.207	43.535	43.535	-4	342252	-5	343021	-45	328680	101.87	54418.3	2521.81	15.9	65.23	54377.3	1304.69	15.85
XRN1 KO(1) - XRN1	B3	Single Cells	BL1-H	FSC-H	22415	198	113.207	43.535	43.535	52	176222	50	177458	49	181277	52.76	17878.2	101.93	10.15	16.31	16772.7	32.62	9.45
XRN1 KO(1) - XRN1	B3	Single Cells	BL1-H		22415	198	113.207	43.535	43.535	52	N/A	50	N/A	49	N/A	52.76	N/A	101.93	N/A	16.31	N/A	32.62	N/A
XRN1 KO(1) - XRN1	B3	Single Cells	FSC-W		22415	198	113.207	43.535	96.888	128	N/A	127	N/A	129	N/A	18.85	N/A	14.67	N/A	20.76	N/A	16.34	N/A
XRN1 KO(1) - XRN1	B3	Single Cells	YL2-A		22415	198	113.207	43.535	43.535	21878	N/A	7287	N/A	-58	N/A	43019.9	N/A	196.63	N/A	10775.5	N/A	147.87	N/A
XRN1 KO(1) - XRN1	B3	Single Cells	YL2-H		22415	198	113.207	43.535	43.535	13492	N/A	4631	N/A	0	N/A	26012.3	N/A	192.8	N/A	6775.48	N/A	146.31	N/A
XRN1 KO(1) - XRN1	B3(1)	All Events	N/A	N/A	39281	200	196.405	100	100	N/A	N/A	N/A	N/A	N/A	N/A	N/A	N/A	N/A	N/A	N/A	N/A	N/A	N/A
XRN1 KO(1) - XRN1	B3(1)	EGFP +	BL1-A		14	200	0.07	0.036	0.077	698	N/A	318	N/A	234	N/A	957.2	N/A	137.11	N/A	123.06	N/A	38.7	N/A
XRN1 KO(1) - XRN1	B3(1)	Single Cells	BL1-A		18117	200	90.585	46.122	46.122	-6	N/A	-6	N/A	-46	N/A	73.79	N/A	1238.27	N/A	65.23	N/A	1087.24	N/A
XRN1 KO(1) - XRN1	B3(1)	293T	FSC-A	SSC-A	19134	200	95.67	48.711	48.711	342399	572	342398	563	353198	563	56827.9	186.91	16.6	32.66	56203.1	203.12	16.41	36.08
XRN1 KO(1) - XRN1	B3(1)	293T	FSC-A	FSC-H	19134	200	95.67	48.711	48.711	342399	176674	342398	178266	353198	177123	56827.9	18300.3	16.6	10.36	56203.1	16083.2	16.41	9.02
XRN1 KO(1) - XRN1	B3(1)	Single Cells	BL1-A	FSC-A	18117	200	90.585	46.122	46.122	-6	340684	-6	340495	-46	353220	73.79	53577.6	1238.27	15.73	65.23	53762	1087.24	15.79
XRN1 KO(1) - XRN1	B3(1)	Single Cells	BL1-H	FSC-H	18117	200	90.585	46.122	46.122	51	177486	50	178647	52	177129	25.08	17059.5	48.91	9.61	16.31	15768.9	32.62	8.83
XRN1 KO(1) - XRN1	B3(1)	Single Cells	BL1-H		18117	200	90.585	46.122	46.122	51	N/A	50	N/A	52	N/A	25.08	N/A	48.91	N/A	16.31	N/A	32.62	N/A
XRN1 KO(1) - XRN1	B3(1)	Single Cells	FSC-W		18117	200	90.585	46.122	97.173	128	N/A	126	N/A	117	N/A	18.53	N/A	14.48	N/A	20.76	N/A	16.47	N/A
XRN1 KO(1) - XRN1	B3(1)	Single Cells	YL2-A		18117	200	90.585	46.122	46.122	23237	N/A	8724	N/A	-52	N/A	45813.4	N/A	197.16	N/A	12836.4	N/A	147.14	N/A
XRN1 KO(1) - XRN1	B3(1)	Single Cells	YL2-H		18117	200	90.585	46.122	46.122	14422	N/A	5621	N/A	87	N/A	28644.5	N/A	198.62	N/A	8219.53	N/A	146.23	N/A
XRN1 KO(1) - XRN1	B6	All Events	N/A	N/A	29689	200	148.445	100	100	N/A	N/A	N/A	N/A	N/A	N/A	N/A	N/A	N/A	N/A	N/A	N/A	N/A	N/A
XRN1 KO(1) - XRN1	B6	EGFP +	BL1-A		5	200	0.025	0.017	0.043	621	N/A	279	N/A	231	N/A	513.19	N/A	82.61	N/A	71.16	N/A	25.51	N/A
XRN1 KO(1) - XRN1	B6	Single Cells	BL1-A		11600	200	58	39.072	39.072	-5	N/A	-3	N/A	-45	N/A	66.81	N/A	1467.75	N/A	63.75	N/A	2125.06	N/A
XRN1 KO(1) - XRN1	B6	293T	FSC-A	SSC-A	12273	200	61.365	41.339	41.339	318241	550	315619	537	318605	537	61702.2	188.93	19.39	34.37	62493.1	206.08	19.8	38.38
XRN1 KO(1) - XRN1	B6	293T	FSC-A	FSC-H	12273	200	61.365	41.339	41.339	318241	172966	315619	174249	318605	177146	61702.2	19636.2	19.39	11.35	62493.1	19048.4	19.8	10.93
XRN1 KO(1) - XRN1	B6	Single Cells	BL1-A	FSC-A	11600	200	58	39.072	39.072	-5	316476	-3	314119	-45	318585	66.81	58326.6	1467.75	18.43	63.75	59642	2125.06	18.99
XRN1 KO(1) - XRN1	B6	Single Cells	BL1-H	FSC-H	11600	200	58	39.072	39.072	51	173500	50	174606	46	177136	19.63	19035.7	38.55	10.97	17.79	18718.6	35.58	10.72
XRN1 KO(1) - XRN1	B6	Single Cells	BL1-H		11600	200	58	39.072	39.072	51	N/A	50	N/A	46	N/A	19.63	N/A	38.55	N/A	17.79	N/A	35.58	N/A
XRN1 KO(1) - XRN1	B6	Single Cells	FSC-W		11600	200	58	39.072	96.194	123	N/A	121	N/A	109	N/A	18.49	N/A	15.01	N/A	19.27	N/A	15.93	N/A
XRN1 KO(1) - XRN1	B6	Single Cells	YL2-A		11600	200	58	39.072	39.072	40543	N/A	16124	N/A	-48	N/A	71252.3	N/A	175.74	N/A	23594.8	N/A	146.33	N/A
XRN1 KO(1) - XRN1	B6	Single Cells	YL2-H		11600	200	58	39.072	39.072	25555	N/A	10555	N/A	21710	N/A	44089	N/A	172.53	N/A	15425	N/A	146.14	N/A
XRN1 KO(1) - XRN1	B6(1)	All Events	N/A	N/A	28761	200	143.805	100	100	N/A	N/A	N/A	N/A	N/A	N/A	N/A	N/A	N/A	N/A	N/A	N/A	N/A	N/A
XRN1 KO(1) - XRN1	B6(1)	EGFP +	BL1-A		4	200	0.02	0.014	0.035	298	N/A	257	N/A	240	N/A	92.68	N/A	31.15	N/A	13.34	N/A	5.19	N/A
XRN1 KO(1) - XRN1	B6(1)	Single Cells	BL1-A		11350	200	56.75	39.463	39.463	-5	N/A	-5	N/A	-44	N/A	65.21	N/A	1424.57	N/A	63.75	N/A	1275.04	N/A
XRN1 KO(1) - XRN1	B6(1)	293T	FSC-A	SSC-A	11973	200	59.865	41.629	41.629	315924	557	312763	545	298082	545	61018.9	187.03	19.31	33.6	61183.9	200.15	19.56	36.72
XRN1 KO(1) - XRN1	B6(1)	293T	FSC-A	FSC-H	11973	200	59.865	41.629	41.629	315924	174056	312763	175941	298082	181257	61018.9	20187.8	19.31	11.6	61183.9	18811.2	19.56	10.69
XRN1 KO(1) - XRN1	B6(1)	Single Cells	BL1-A	FSC-A	11350	200	56.75	39.463	39.463	-5	314864	-5	311735	-44	298082	65.21	57654.4	1424.57	18.31	63.75	58292.9	1275.04	18.7
XRN1 KO(1) - XRN1	B6(1)	Single Cells	BL1-H	FSC-H	11350	200	56.75	39.463	39.463	51	174863	50	176419	49	181250	17.74	19052.6	34.83	10.9	17.79	18422	35.58	10.44
XRN1 KO(1) - XRN1	B6(1)	Single Cells	BL1-H		11350	200	56.75	39.463	39.463	51	N/A	50	N/A	49	N/A	17.74	N/A	34.83	N/A	17.79	N/A	35.58	N/A
XRN1 KO(1) - XRN1	B6(1)	Single Cells	FSC-W		11350	200	56.75	39.463	96.612	123	N/A	120	N/A	109	N/A	18.44	N/A	15.05	N/A	19.27	N/A	16.06	N/A
XRN1 KO(1) - XRN1	B6(1)	Single Cells	YL2-A		11350	200	56.75	39.463	39.463	39436	N/A	16018	N/A	-49	N/A	66229.6	N/A	167.94	N/A	23419.9	N/A	146.21	N/A
XRN1 KO(1) - XRN1	B6(1)	Single Cells	YL2-H		11350	200	56.75	39.463	39.463	25022	N/A	10567	N/A	26930	N/A	41244.1	N/A	164.83	N/A	15417.6	N/A	145.91	N/A
XRN1 KO(1) - XRN1	B8	All Events	N/A	N/A	53177	193	275.528	100	100	N/A	N/A	N/A	N/A	N/A	N/A	N/A	N/A	N/A	N/A	N/A	N/A	N/A	N/A
XRN1 KO(1) - XRN1	B8	EGFP +	BL1-A		8	193	0.041	0.015	0.04	1320	N/A	257	N/A	234	N/A	1931.78	N/A	146.31	N/A	34.1	N/A	13.29	N/A
XRN1 KO(1) - XRN1	B8	Single Cells	BL1-A		20000	193	103.627	37.61	37.61	-6	N/A	-6	N/A	-45	N/A	79.19	N/A	1420.94	N/A	65.23	N/A	1087.24	N/A
XRN1 KO(1) - XRN1	B8	293T	FSC-A	SSC-A	21381	193	110.782	40.207	40.207	330142	538	330084	523	316467	523	61571.6	182.96	18.65	33.99	63348.5	194.22	19.19	37.14
XRN1 KO(1) - XRN1	B8	293T	FSC-A	FSC-H	21381	193	110.782	40.207	40.207	330142	176757	330084	179223	316467	185383	61571.6	21030.5	18.65	11.9	63348.5	18494	19.19	10.32
XRN1 KO(1) - XRN1	B8	Single Cells	BL1-A	FSC-A	20000	193	103.627	37.61	37.61	-6	329111	-6	328857	-45	316467	79.19	57640.3	1420.94	17.51	65.23	60188.4	1087.24	18.3
XRN1 KO(1) - XRN1	B8	Single Cells	BL1-H	FSC-H	20000	193	103.627	37.61	37.61	51	177951	50	179786	52	185362	30.28	19286.1	59.37	10.84	16.31	17990.6	32.62	10.01
XRN1 KO(1) - XRN1	B8	Single Cells	BL1-H		20000	193	103.627	37.61	37.61	51	N/A	50	N/A	52	N/A	30.28	N/A	59.37	N/A	16.31	N/A	32.62	N/A
XRN1 KO(1) - XRN1	B8	Single Cells	FSC-W		20000	193	103.627	37.61	96.043	125	N/A	123	N/A	115	N/A	19.16	N/A	15.29	N/A	20.76	N/A	16.88	N/A
XRN1 KO(1) - XRN1	B8	Single Cells	YL2-A		20000	193	103.627	37.61	37.61	16497	N/A	6351	N/A	-47	N/A	30668.1	N/A	185.9	N/A	9262.54	N/A	145.86	N/A
XRN1 KO(1) - XRN1	B8	Single Cells	YL2-H		20000	193	103.627	37.61	37.61	10573	N/A	4126	N/A	12810	N/A	19404.7	N/A	183.52	N/A	5985.26	N/A	145.06	N/A
XRN1 KO(1) - XRN1	B8(1)	All Events	N/A	N/A	53678	191	281.037	100	100	N/A	N/A	N/A	N/A	N/A	N/A	N/A	N/A	N/A	N/A	N/A	N/A	N/A	N/A
XRN1 KO(1) - XRN1	B8(1)	EGFP +	BL1-A		8	191	0.042	0.015	0.04	239	N/A	239	N/A	242	N/A	7.92	N/A	3.31	N/A	5.19	N/A	2.17	N/A
XRN1 KO(1) - XRN1	B8(1)	Single Cells	BL1-A		20000	191	104.712	37.259	37.259	-6	N/A	-6	N/A	-46	N/A	65.98	N/A	1134.02	N/A	66.72	N/A	1111.95	N/A
XRN1 KO(1) - XRN1	B8(1)	293T	FSC-A	SSC-A	21444	191	112.272	39.949	39.949	333233	541	333771	527	359395	527	61963.4	183.4	18.59	33.93	64137.3	195.7	19.22	37.14
XRN1 KO(1) - XRN1	B8(1)	293T	FSC-A	FSC-H	21444	191	112.272	39.949	39.949	333233	178141	333771	180543	359395	185353	61963.4	21132.3	18.59	11.86	64137.3	18393.1	19.22	10.19
XRN1 KO(1) - XRN1	B8(1)	Single Cells	BL1-A	FSC-A	20000	191	104.712	37.259	37.259	-6	332216	-6	332621	-46	320528	65.98	57718.7	1134.02	17.37	66.72	60605	1111.95	18.22
XRN1 KO(1) - XRN1	B8(1)	Single Cells	BL1-H	FSC-H	20000	191	104.712	37.259	37.259	51	179378	50	181072	43	185345	17.15	19170	33.96	10.69	17.79	17963.2	35.58	9.92
XRN1 KO(1) - XRN1	B8(1)	Single Cells	BL1-H		20000	191	104.712	37.259	37.259	51	N/A	50	N/A	43	N/A	17.15	N/A	33.96	N/A	17.79	N/A	35.58	N/A
XRN1 KO(1) - XRN1	B8(1)	Single Cells	FSC-W		20000	191	104.712	37.259	95.648	126	N/A	124	N/A	112	N/A	19.37	N/A	15.37	N/A	20.76	N/A	16.74	N/A
XRN1 KO(1) - XRN1	B8(1)	Single Cells	YL2-A		20000	191	104.712	37.259	37.259	15385	N/A	5784	N/A	-50	N/A	28361.4	N/A	184.34	N/A	8453.04	N/A	146.16	N/A
XRN1 KO(1) - XRN1	B8(1)	Single Cells	YL2-H		20000	191	104.712	37.259	37.259	9836	N/A	3775	N/A	92	N/A	17924.2	N/A	182.22	N/A	5475.98	N/A	145.08	N/A
XRN1 KO(1) - XRN1	B9	All Events	N/A	N/A	50176	184	272.696	100	100	N/A	N/A	N/A	N/A	N/A	N/A	N/A	N/A	N/A	N/A	N/A	N/A	N/A	N/A
XRN1 KO(1) - XRN1	B9	EGFP +	BL1-A		12	184	0.065	0.024	0.06	614	N/A	262	N/A	232	N/A	645.86	N/A	105.22	N/A	43	N/A	16.41	N/A
XRN1 KO(1) - XRN1	B9	Single Cells	BL1-A		20000	184	108.696	39.86	39.86	-6	N/A	-6	N/A	-46	N/A	69.47	N/A	1226.91	N/A	65.23	N/A	1087.24	N/A
XRN1 KO(1) - XRN1	B9	293T	FSC-A	SSC-A	21307	184	115.799	42.465	42.465	338314	552	337678	539	320476	539	61020	183.26	18.04	33.18	62805.9	192.74	18.6	35.76
XRN1 KO(1) - XRN1	B9	293T	FSC-A	FSC-H	21307	184	115.799	42.465	42.465	338314	178533	337678	180401	320476	181278	61020	19605.4	18.04	10.98	62805.9	18175.2	18.6	10.07
XRN1 KO(1) - XRN1	B9	Single Cells	BL1-A	FSC-A	20000	184	108.696	39.86	39.86	-6	336668	-6	335701	-46	320476	69.47	57475.1	1226.91	17.07	65.23	59963.8	1087.24	17.86
XRN1 KO(1) - XRN1	B9	Single Cells	BL1-H	FSC-H	20000	184	108.696	39.86	39.86	51	179396	50	180864	51	181284	20.75	18573.9	40.62	10.35	16.31	17739.3	32.62	9.81
XRN1 KO(1) - XRN1	B9	Single Cells	BL1-H		20000	184	108.696	39.86	39.86	51	N/A	50	N/A	51	N/A	20.75	N/A	40.62	N/A	16.31	N/A	32.62	N/A
XRN1 KO(1) - XRN1	B9	Single Cells	FSC-W		20000	184	108.696	39.86	96.108	127	N/A	125	N/A	115	N/A	19.53	N/A	15.38	N/A	20.76	N/A	16.61	N/A
XRN1 KO(1) - XRN1	B9	Single Cells	YL2-A		20000	184	108.696	39.86	39.86	21687	N/A	10230	N/A	-54	N/A	42370.4	N/A	195.38	N/A	14641.4	N/A	143.13	N/A
XRN1 KO(1) - XRN1	B9	Single Cells	YL2-H		20000	184	108.696	39.86	39.86	13615	N/A	6549	N/A	13696	N/A	26428.8	N/A	194.11	N/A	9361.14	N/A	142.94	N/A
XRN1 KO(1) - XRN1	B9(1)	All Events	N/A	N/A	47121	179	263.246	100	100	N/A	N/A	N/A	N/A	N/A	N/A	N/A	N/A	N/A	N/A	N/A	N/A	N/A	N/A
XRN1 KO(1) - XRN1	B9(1)	EGFP +	BL1-A		13	179	0.073	0.028	0.065	1860	N/A	668	N/A	234	N/A	2894.29	N/A	155.63	N/A	590.07	N/A	88.33	N/A
XRN1 KO(1) - XRN1	B9(1)	Single Cells	BL1-A		20000	179	111.732	42.444	42.444	-6	N/A	-7	N/A	-46	N/A	108.06	N/A	1689.19	N/A	65.23	N/A	931.92	N/A
XRN1 KO(1) - XRN1	B9(1)	293T	FSC-A	SSC-A	21153	179	118.173	44.891	44.891	342390	554	342906	543	326725	543	59893.5	181.7	17.49	32.78	62291.4	192.74	18.17	35.5
XRN1 KO(1) - XRN1	B9(1)	293T	FSC-A	FSC-H	21153	179	118.173	44.891	44.891	342390	179730	342906	181506	326725	185345	59893.5	19611.9	17.49	10.91	62291.4	17304.9	18.17	9.53
XRN1 KO(1) - XRN1	B9(1)	Single Cells	BL1-A	FSC-A	20000	179	111.732	42.444	42.444	-6	341486	-7	341769	-46	326719	108.06	56439.1	1689.19	16.53	65.23	59754.7	931.92	17.48
XRN1 KO(1) - XRN1	B9(1)	Single Cells	BL1-H	FSC-H	20000	179	111.732	42.444	42.444	51	180691	50	181982	52	185353	51.06	18121.1	99.17	10.03	16.31	16856.4	32.62	9.26
XRN1 KO(1) - XRN1	B9(1)	Single Cells	BL1-H		20000	179	111.732	42.444	42.444	51	N/A	50	N/A	52	N/A	51.06	N/A	99.17	N/A	16.31	N/A	32.62	N/A
XRN1 KO(1) - XRN1	B9(1)	Single Cells	FSC-W		20000	179	111.732	42.444	96.787	128	N/A	126	N/A	116	N/A	19.61	N/A	15.38	N/A	22.24	N/A	17.65	N/A
XRN1 KO(1) - XRN1	B9(1)	Single Cells	YL2-A		20000	179	111.732	42.444	42.444	19941	N/A	9139	N/A	-60	N/A	39150.7	N/A	196.34	N/A	13226.3	N/A	144.72	N/A
XRN1 KO(1) - XRN1	B9(1)	Single Cells	YL2-H		20000	179	111.732	42.444	42.444	12511	N/A	5847	N/A	10587	N/A	24104.7	N/A	192.67	N/A	8438.22	N/A	144.33	N/A
XRN1 KO(1) - XRN1	B10	All Events	N/A	N/A	42147	200	210.735	100	100	N/A	N/A	N/A	N/A	N/A	N/A	N/A	N/A	N/A	N/A	N/A	N/A	N/A	N/A
XRN1 KO(1) - XRN1	B10	EGFP +	BL1-A		17	200	0.085	0.04	0.1	408	N/A	367	N/A	250	N/A	228.44	N/A	56.01	N/A	173.46	N/A	47.27	N/A
XRN1 KO(1) - XRN1	B10	Single Cells	BL1-A		16963	200	84.815	40.247	40.247	-4	N/A	-5	N/A	-44	N/A	66.13	N/A	1657.78	N/A	63.75	N/A	1275.04	N/A
XRN1 KO(1) - XRN1	B10	293T	FSC-A	SSC-A	17757	200	88.785	42.131	42.131	321282	595	317823	588	312328	588	61643	184	19.19	30.92	62527.2	201.63	19.67	34.29
XRN1 KO(1) - XRN1	B10	293T	FSC-A	FSC-H	17757	200	88.785	42.131	42.131	321282	176263	317823	177859	312328	181256	61643	19003.6	19.19	10.78	62527.2	17884.6	19.67	10.06
XRN1 KO(1) - XRN1	B10	Single Cells	BL1-A	FSC-A	16963	200	84.815	40.247	40.247	-4	320575	-5	316686	-44	312329	66.13	58638.2	1657.78	18.29	63.75	59963.8	1275.04	18.93
XRN1 KO(1) - XRN1	B10	Single Cells	BL1-H	FSC-H	16963	200	84.815	40.247	40.247	51	176773	50	178187	47	181261	18.92	18400.8	36.82	10.41	17.79	17585.1	35.58	9.87
XRN1 KO(1) - XRN1	B10	Single Cells	BL1-H		16963	200	84.815	40.247	40.247	51	N/A	50	N/A	47	N/A	18.92	N/A	36.82	N/A	17.79	N/A	35.58	N/A
XRN1 KO(1) - XRN1	B10	Single Cells	FSC-W		16963	200	84.815	40.247	96.727	123	N/A	120	N/A	113	N/A	18.66	N/A	15.16	N/A	19.27	N/A	16.06	N/A
XRN1 KO(1) - XRN1	B10	Single Cells	YL2-A		16963	200	84.815	40.247	40.247	38165	N/A	18406	N/A	-61	N/A	65290.5	N/A	171.08	N/A	25718.7	N/A	139.73	N/A
XRN1 KO(1) - XRN1	B10	Single Cells	YL2-H		16963	200	84.815	40.247	40.247	24330	N/A	11912	N/A	22876	N/A	40582	N/A	166.8	N/A	16593.3	N/A	139.3	N/A
XRN1 KO(1) - XRN1	B10(1)	All Events	N/A	N/A	39055	200	195.275	100	100	N/A	N/A	N/A	N/A	N/A	N/A	N/A	N/A	N/A	N/A	N/A	N/A	N/A	N/A
XRN1 KO(1) - XRN1	B10(1)	EGFP +	BL1-A		10	200	0.05	0.026	0.062	1422	N/A	264	N/A	233	N/A	3598.36	N/A	253.07	N/A	39.29	N/A	14.88	N/A
XRN1 KO(1) - XRN1	B10(1)	Single Cells	BL1-A		16251	200	81.255	41.611	41.611	-5	N/A	-6	N/A	-45	N/A	112.61	N/A	2320.88	N/A	65.23	N/A	1087.24	N/A
XRN1 KO(1) - XRN1	B10(1)	293T	FSC-A	SSC-A	17017	200	85.085	43.572	43.572	323210	598	319775	590	308179	590	61001	185.12	18.87	30.95	60911.1	201.63	19.05	34.18
XRN1 KO(1) - XRN1	B10(1)	293T	FSC-A	FSC-H	17017	200	85.085	43.572	43.572	323210	176734	319775	178455	308179	179189	61001	18771.8	18.87	10.62	60911.1	17838.6	19.05	10
XRN1 KO(1) - XRN1	B10(1)	Single Cells	BL1-A	FSC-A	16251	200	81.255	41.611	41.611	-5	322702	-6	319138	-45	308174	112.61	57749.2	2320.88	17.9	65.23	58306.2	1087.24	18.27
XRN1 KO(1) - XRN1	B10(1)	Single Cells	BL1-H	FSC-H	16251	200	81.255	41.611	41.611	51	177279	50	178806	47	179186	54.53	18210.6	106.16	10.27	17.79	17533.2	35.58	9.81
XRN1 KO(1) - XRN1	B10(1)	Single Cells	BL1-H		16251	200	81.255	41.611	41.611	51	N/A	50	N/A	47	N/A	54.53	N/A	106.16	N/A	17.79	N/A	35.58	N/A
XRN1 KO(1) - XRN1	B10(1)	Single Cells	FSC-W		16251	200	81.255	41.611	96.726	123	N/A	121	N/A	107	N/A	18.73	N/A	15.17	N/A	20.76	N/A	17.15	N/A
XRN1 KO(1) - XRN1	B10(1)	Single Cells	YL2-A		16251	200	81.255	41.611	41.611	37806	N/A	16981	N/A	-76	N/A	65476.9	N/A	173.19	N/A	24000.3	N/A	141.34	N/A
XRN1 KO(1) - XRN1	B10(1)	Single Cells	YL2-H		16251	200	81.255	41.611	41.611	24066	N/A	11165	N/A	18944	N/A	40733.8	N/A	169.26	N/A	15699.2	N/A	140.61	N/A
XRN1 KO(1) - XRN1	B15	All Events	N/A	N/A	38153	200	190.765	100	100	N/A	N/A	N/A	N/A	N/A	N/A	N/A	N/A	N/A	N/A	N/A	N/A	N/A	N/A
XRN1 KO(1) - XRN1	B15	EGFP +	BL1-A		5	200	0.025	0.013	0.03	1013	N/A	723	N/A	232	N/A	835.02	N/A	82.41	N/A	727.96	N/A	100.69	N/A
XRN1 KO(1) - XRN1	B15	Single Cells	BL1-A		16670	200	83.35	43.693	43.693	-4	N/A	-5	N/A	-44	N/A	68.12	N/A	1517.03	N/A	63.75	N/A	1275.04	N/A
XRN1 KO(1) - XRN1	B15	293T	FSC-A	SSC-A	17442	200	87.21	45.716	45.716	317487	549	315675	535	304064	535	58516.7	185.94	18.43	33.86	58188.3	203.12	18.43	37.97
XRN1 KO(1) - XRN1	B15	293T	FSC-A	FSC-H	17442	200	87.21	45.716	45.716	317487	179910	315675	182375	304064	187373	58516.7	20585.5	18.43	11.44	58188.3	18671.1	18.43	10.24
XRN1 KO(1) - XRN1	B15	Single Cells	BL1-A	FSC-A	16670	200	83.35	43.693	43.693	-4	317377	-5	315352	-44	304064	68.12	55623.5	1517.03	17.53	63.75	55890.3	1275.04	17.72
XRN1 KO(1) - XRN1	B15	Single Cells	BL1-H	FSC-H	16670	200	83.35	43.693	43.693	51	180620	50	182666	48	187381	21	19533.1	41.54	10.81	16.31	18250.1	32.62	9.99
XRN1 KO(1) - XRN1	B15	Single Cells	BL1-H		16670	200	83.35	43.693	43.693	51	N/A	50	N/A	48	N/A	21	N/A	41.54	N/A	16.31	N/A	32.62	N/A
XRN1 KO(1) - XRN1	B15	Single Cells	FSC-W		16670	200	83.35	43.693	96.593	122	N/A	120	N/A	109	N/A	17.99	N/A	14.72	N/A	19.27	N/A	16.06	N/A
XRN1 KO(1) - XRN1	B15	Single Cells	YL2-A		16670	200	83.35	43.693	43.693	21194	N/A	9872	N/A	-42	N/A	38676.7	N/A	182.49	N/A	14210	N/A	143.95	N/A
XRN1 KO(1) - XRN1	B15	Single Cells	YL2-H		16670	200	83.35	43.693	43.693	13643	N/A	6462	N/A	10718	N/A	24391	N/A	178.78	N/A	9271.44	N/A	143.49	N/A
XRN1 KO(1) - XRN1	B15(1)	All Events	N/A	N/A	44571	179	249	100	100	N/A	N/A	N/A	N/A	N/A	N/A	N/A	N/A	N/A	N/A	N/A	N/A	N/A	N/A
XRN1 KO(1) - XRN1	B15(1)	EGFP +	BL1-A		8	179	0.045	0.018	0.04	1172	N/A	482	N/A	244	N/A	1407.12	N/A	120.02	N/A	341	N/A	70.75	N/A
XRN1 KO(1) - XRN1	B15(1)	Single Cells	BL1-A		20000	179	111.732	44.872	44.872	-6	N/A	-6	N/A	-44	N/A	73.99	N/A	1248.6	N/A	63.75	N/A	1062.53	N/A
XRN1 KO(1) - XRN1	B15(1)	293T	FSC-A	SSC-A	21045	179	117.57	47.217	47.217	323616	541	322580	525	318474	525	59416.4	185.3	18.36	34.22	60844.4	195.7	18.86	37.28
XRN1 KO(1) - XRN1	B15(1)	293T	FSC-A	FSC-H	21045	179	117.57	47.217	47.217	323616	181299	322580	183806	318474	191427	59416.4	20768.3	18.36	11.46	60844.4	18087.7	18.86	9.84
XRN1 KO(1) - XRN1	B15(1)	Single Cells	BL1-A	FSC-A	20000	179	111.732	44.872	44.872	-6	323274	-6	321861	-44	318474	73.99	56149.3	1248.6	17.37	63.75	58404.8	1062.53	18.15
XRN1 KO(1) - XRN1	B15(1)	Single Cells	BL1-H	FSC-H	20000	179	111.732	44.872	44.872	51	182264	50	184159	44	191427	25.73	19206.8	50.8	10.54	16.31	17666.7	32.62	9.59
XRN1 KO(1) - XRN1	B15(1)	Single Cells	BL1-H		20000	179	111.732	44.872	44.872	51	N/A	50	N/A	44	N/A	25.73	N/A	50.8	N/A	16.31	N/A	32.62	N/A
XRN1 KO(1) - XRN1	B15(1)	Single Cells	FSC-W		20000	179	111.732	44.872	96.409	123	N/A	121	N/A	110	N/A	18.5	N/A	14.99	N/A	19.27	N/A	15.93	N/A
XRN1 KO(1) - XRN1	B15(1)	Single Cells	YL2-A		20000	179	111.732	44.872	44.872	20273	N/A	9608	N/A	-46	N/A	35413.3	N/A	174.68	N/A	13847.5	N/A	144.12	N/A
XRN1 KO(1) - XRN1	B15(1)	Single Cells	YL2-H		20000	179	111.732	44.872	44.872	12969	N/A	6292	N/A	11789	N/A	22312	N/A	172.05	N/A	9045.34	N/A	143.76	N/A

## Sheet: Experiment 2
Group	Sample	Gate	X Parameter	Y Parameter	Count	Volume	Concentration	%Total	%Gated	X Mean	Y Mean	X Median	Y Median	X Peak	Y Peak	X SD	Y SD	X %CV	Y %CV	X rSD	Y rSD	X %rCV	Y %rCV
L1 retro WT X1 KO SCCLs	B1	All Events	N/A	N/A	102361	105	974.867	100	100	N/A	N/A	N/A	N/A	N/A	N/A	N/A	N/A	N/A	N/A	N/A	N/A	N/A	N/A
L1 retro WT X1 KO SCCLs	B1	293T	FSC - FSC-A	SSC - SSC-A	70972	105	675.924	69.335	69.335	535786	2939	470860	2215	447510	1443	221372	2332.25	41.32	79.34	140840	1295.05	29.91	58.48
L1 retro WT X1 KO SCCLs	B1	Singlets	FSC - FSC-A	FSC - FSC-H	57412	105	546.781	56.088	80.894	476669	220299	454235	217006	447510	214018	124063	32847.8	26.03	14.91	102978	27532.6	22.67	12.69
L1 retro WT X1 KO SCCLs	B1	293T	FSC - FSC-A	FSC - FSC-H	70972	105	675.924	69.335	69.335	535786	219325	470860	218575	447510	214023	221372	44377.9	41.32	20.23	140840	31038.2	29.91	14.2
L1 retro WT X1 KO SCCLs	B1	EGFP	GFP - BL1-A		1147	105	10.924	1.121	1.998	2104	N/A	1100	N/A	503	N/A	2693.96	N/A	128.03	N/A	889.56	N/A	80.87	N/A
L1 retro WT X1 KO SCCLs	B1	Singlets	GFP - BL1-A		57412	105	546.781	56.088	56.088	51	N/A	9	N/A	-48	N/A	487.04	N/A	953.85	N/A	78.58	N/A	873.09	N/A
L1 retro WT X1 KO SCCLs	B1	Singlets	mCherry - YL2-A		57412	105	546.781	56.088	56.088	1	N/A	1	N/A	-49	N/A	76.09	N/A	9528.49	N/A	74.13	N/A	7413	N/A
L1 retro WT X1 KO SCCLs	B5	All Events	N/A	N/A	145354	198	734.111	100	100	N/A	N/A	N/A	N/A	N/A	N/A	N/A	N/A	N/A	N/A	N/A	N/A	N/A	N/A
L1 retro WT X1 KO SCCLs	B5	293T	FSC - FSC-A	SSC - SSC-A	94711	198	478.338	65.159	65.159	596545	4287	543310	3061	492606	2847	238631	4224.28	40	98.55	189506	1985.2	34.88	64.85
L1 retro WT X1 KO SCCLs	B5	Singlets	FSC - FSC-A	FSC - FSC-H	72089	198	364.086	49.595	76.115	530703	224288	515610	220255	472121	220166	140245	36971.1	26.43	16.48	128249	31582.3	24.87	14.34
L1 retro WT X1 KO SCCLs	B5	293T	FSC - FSC-A	FSC - FSC-H	94711	198	478.338	65.159	65.159	596545	224741	543310	222898	492606	220170	238631	52171	40	23.21	189506	37775.2	34.88	16.95
L1 retro WT X1 KO SCCLs	B5	EGFP	GFP - BL1-A		169	198	0.854	0.116	0.234	2869	N/A	1396	N/A	373	N/A	3998.31	N/A	139.39	N/A	1289.86	N/A	92.4	N/A
L1 retro WT X1 KO SCCLs	B5	Singlets	GFP - BL1-A		72089	198	364.086	49.595	49.595	16	N/A	9	N/A	-49	N/A	250.61	N/A	1583.56	N/A	78.58	N/A	873.09	N/A
L1 retro WT X1 KO SCCLs	B5	Singlets	mCherry - YL2-A		72089	198	364.086	49.595	49.595	2	N/A	1	N/A	-51	N/A	79.08	N/A	5212.57	N/A	77.1	N/A	7709.52	N/A
L1 retro WT X1 KO SCCLs	B7	All Events	N/A	N/A	128853	140	920.379	100	100	N/A	N/A	N/A	N/A	N/A	N/A	N/A	N/A	N/A	N/A	N/A	N/A	N/A	N/A
L1 retro WT X1 KO SCCLs	B7	293T	FSC - FSC-A	SSC - SSC-A	84982	140	607.014	65.953	65.953	587489	3918	526980	2830	482311	2801	233002	3432.01	39.66	87.6	166432	1709.44	31.58	60.4
L1 retro WT X1 KO SCCLs	B7	Singlets	FSC - FSC-A	FSC - FSC-H	66290	140	473.5	51.446	78.005	518792	224441	503124	220787	482311	211939	131245	36642.9	25.3	16.33	113784	31723.2	22.62	14.37
L1 retro WT X1 KO SCCLs	B7	293T	FSC - FSC-A	FSC - FSC-H	84982	140	607.014	65.953	65.953	587489	225894	526980	223904	482311	211938	233002	49179.9	39.66	21.77	166432	36976.8	31.58	16.51
L1 retro WT X1 KO SCCLs	B7	EGFP	GFP - BL1-A		150	140	1.071	0.116	0.226	1741	N/A	812	N/A	377	N/A	2341.94	N/A	134.49	N/A	564.87	N/A	69.57	N/A
L1 retro WT X1 KO SCCLs	B7	Singlets	GFP - BL1-A		66290	140	473.5	51.446	51.446	12	N/A	8	N/A	-48	N/A	159.5	N/A	1276.12	N/A	78.58	N/A	982.22	N/A
L1 retro WT X1 KO SCCLs	B7	Singlets	mCherry - YL2-A		66290	140	473.5	51.446	51.446	1	N/A	1	N/A	-51	N/A	78.78	N/A	7066.06	N/A	77.1	N/A	7709.52	N/A
L1 retro WT X1 KO SCCLs	B11	All Events	N/A	N/A	142428	159	895.774	100	100	N/A	N/A	N/A	N/A	N/A	N/A	N/A	N/A	N/A	N/A	N/A	N/A	N/A	N/A
L1 retro WT X1 KO SCCLs	B11	293T	FSC - FSC-A	SSC - SSC-A	87481	159	550.195	61.421	61.421	562818	4089	516613	2945	476107	2846	224866	3942.12	39.95	96.4	167792	1850.28	32.48	62.83
L1 retro WT X1 KO SCCLs	B11	Singlets	FSC - FSC-A	FSC - FSC-H	69522	159	437.245	48.812	79.471	518115	224626	502086	221264	476108	211981	137379	37009.9	26.52	16.48	122770	31915.9	24.45	14.42
L1 retro WT X1 KO SCCLs	B11	293T	FSC - FSC-A	FSC - FSC-H	87481	159	550.195	61.421	61.421	562818	221636	516613	222088	476107	211984	224866	51578.8	39.95	23.27	167792	37259.2	32.48	16.78
L1 retro WT X1 KO SCCLs	B11	EGFP	GFP - BL1-A		1013	159	6.371	0.711	1.457	3963	N/A	2041	N/A	1244	N/A	5492.91	N/A	138.61	N/A	2111.22	N/A	103.44	N/A
L1 retro WT X1 KO SCCLs	B11	Singlets	GFP - BL1-A		69522	159	437.245	48.812	48.812	68	N/A	10	N/A	-49	N/A	818.58	N/A	1209.14	N/A	80.06	N/A	800.6	N/A
L1 retro WT X1 KO SCCLs	B11	Singlets	mCherry - YL2-A		69522	159	437.245	48.812	48.812	2	N/A	2	N/A	-51	N/A	79.16	N/A	4623.98	N/A	77.1	N/A	3854.76	N/A
L1 retro WT X1 KO SCCLs	B17	All Events	N/A	N/A	151174	223	677.91	100	100	N/A	N/A	N/A	N/A	N/A	N/A	N/A	N/A	N/A	N/A	N/A	N/A	N/A	N/A
L1 retro WT X1 KO SCCLs	B17	293T	FSC - FSC-A	SSC - SSC-A	95415	223	427.87	63.116	63.116	590194	4373	541231	3229	494565	2853	232937	4183.48	39.47	95.67	173838	1937.76	32.12	60.01
L1 retro WT X1 KO SCCLs	B17	Singlets	FSC - FSC-A	FSC - FSC-H	73624	223	330.152	48.701	77.162	534425	224679	520329	220371	494563	216043	136902	36364.5	25.62	16.19	120352	29689.1	23.13	13.47
L1 retro WT X1 KO SCCLs	B17	293T	FSC - FSC-A	FSC - FSC-H	95415	223	427.87	63.116	63.116	590194	222861	541231	222005	494565	220128	232937	51994.4	39.47	23.33	173838	35401.5	32.12	15.95
L1 retro WT X1 KO SCCLs	B17	EGFP	GFP - BL1-A		522	223	2.341	0.345	0.709	3313	N/A	1522	N/A	399	N/A	4668.31	N/A	140.93	N/A	1478.89	N/A	97.2	N/A
L1 retro WT X1 KO SCCLs	B17	Singlets	GFP - BL1-A		73624	223	330.152	48.701	48.701	33	N/A	9	N/A	-48	N/A	487.34	N/A	1475.81	N/A	78.58	N/A	873.09	N/A
L1 retro WT X1 KO SCCLs	B17	Singlets	mCherry - YL2-A		73624	223	330.152	48.701	48.701	2	N/A	2	N/A	-51	N/A	79.37	N/A	4487.49	N/A	78.58	N/A	3928.89	N/A
L1 retro WT X1 KO SCCLs	293T parental	All Events	N/A	N/A	116776	99	1179.56	100	100	N/A	N/A	N/A	N/A	N/A	N/A	N/A	N/A	N/A	N/A	N/A	N/A	N/A	N/A
L1 retro WT X1 KO SCCLs	293T parental	293T	FSC - FSC-A	SSC - SSC-A	83874	99	847.212	71.825	71.825	606455	3715	531430	2690	463820	2798	244729	3977.15	40.35	107.07	185573	1666.44	34.92	61.95
L1 retro WT X1 KO SCCLs	293T parental	Singlets	FSC - FSC-A	FSC - FSC-H	62849	99	634.838	53.82	74.933	509642	222155	492892	218777	463811	218112	130122	35622.1	25.53	16.03	116617	31202.8	23.66	14.26
L1 retro WT X1 KO SCCLs	293T parental	293T	FSC - FSC-A	FSC - FSC-H	83874	99	847.212	71.825	71.825	606455	227461	531430	223999	463820	218109	244729	47401.5	40.35	20.84	185573	36967.9	34.92	16.5
L1 retro WT X1 KO SCCLs	293T parental	EGFP	GFP - BL1-A		258	99	2.606	0.221	0.411	2962	N/A	1420	N/A	632	N/A	3884.08	N/A	131.14	N/A	1401.06	N/A	98.7	N/A
L1 retro WT X1 KO SCCLs	293T parental	Singlets	GFP - BL1-A		62849	99	634.838	53.82	53.82	19	N/A	7	N/A	-49	N/A	321.84	N/A	1681.86	N/A	77.1	N/A	1101.36	N/A
L1 retro WT X1 KO SCCLs	293T parental	Singlets	mCherry - YL2-A		62849	99	634.838	53.82	53.82	1	N/A	1	N/A	-50	N/A	77.7	N/A	9920.5	N/A	75.61	N/A	7561.26	N/A
L1 retro WT X1 KO SCCLs	B3	All Events	N/A	N/A	123664	282	438.525	100	100	N/A	N/A	N/A	N/A	N/A	N/A	N/A	N/A	N/A	N/A	N/A	N/A	N/A	N/A
L1 retro WT X1 KO SCCLs	B3	293T	FSC - FSC-A	SSC - SSC-A	86169	282	305.564	69.68	69.68	557666	3995	517613	3086	484344	2869	208244	3762.94	37.34	94.18	136447	1651.62	26.36	53.52
L1 retro WT X1 KO SCCLs	B3	Singlets	FSC - FSC-A	FSC - FSC-H	71381	282	253.124	57.722	82.838	520572	223061	507944	220152	484346	218111	123747	33614.1	23.77	15.07	104820	28138.3	20.64	12.78
L1 retro WT X1 KO SCCLs	B3	293T	FSC - FSC-A	FSC - FSC-H	86169	282	305.564	69.68	69.68	557666	220441	517613	220843	484344	218131	208244	47383.1	37.34	21.49	136447	31929.3	26.36	14.46
L1 retro WT X1 KO SCCLs	B3	EGFP	GFP - BL1-A		41	282	0.145	0.033	0.057	2718	N/A	1247	N/A	484	N/A	2887.63	N/A	106.23	N/A	1135.67	N/A	91.07	N/A
L1 retro WT X1 KO SCCLs	B3	Singlets	GFP - BL1-A		71381	282	253.124	57.722	57.722	10	N/A	8	N/A	-49	N/A	123.1	N/A	1228.68	N/A	78.58	N/A	982.22	N/A
L1 retro WT X1 KO SCCLs	B3	Singlets	mCherry - YL2-A		71381	282	253.124	57.722	57.722	1	N/A	1	N/A	-50	N/A	78.11	N/A	6366.35	N/A	77.1	N/A	7709.52	N/A
L1 retro WT X1 KO SCCLs	B6	All Events	N/A	N/A	133340	266	501.278	100	100	N/A	N/A	N/A	N/A	N/A	N/A	N/A	N/A	N/A	N/A	N/A	N/A	N/A	N/A
L1 retro WT X1 KO SCCLs	B6	293T	FSC - FSC-A	SSC - SSC-A	88443	266	332.492	66.329	66.329	556914	4019	513109	3119	463880	2875	215410	3929.34	38.68	97.77	151040	1776.15	29.44	56.95
L1 retro WT X1 KO SCCLs	B6	Singlets	FSC - FSC-A	FSC - FSC-H	72184	266	271.368	54.135	81.616	512630	221017	499733	218518	463875	220122	128060	33702.9	24.98	15.25	113922	28701.7	22.8	13.13
L1 retro WT X1 KO SCCLs	B6	293T	FSC - FSC-A	FSC - FSC-H	88443	266	332.492	66.329	66.329	556914	218842	513109	219494	463880	220130	215410	47096.7	38.68	21.52	151040	32645.4	29.44	14.87
L1 retro WT X1 KO SCCLs	B6	EGFP	GFP - BL1-A		54	266	0.203	0.04	0.075	3132	N/A	1322	N/A	430	N/A	3851	N/A	122.96	N/A	1252.06	N/A	94.75	N/A
L1 retro WT X1 KO SCCLs	B6	Singlets	GFP - BL1-A		72184	266	271.368	54.135	54.135	11	N/A	8	N/A	-48	N/A	156.23	N/A	1479.87	N/A	77.1	N/A	963.69	N/A
L1 retro WT X1 KO SCCLs	B6	Singlets	mCherry - YL2-A		72184	266	271.368	54.135	54.135	1	N/A	1	N/A	-50	N/A	77.83	N/A	7072.16	N/A	75.61	N/A	7561.26	N/A
L1 retro WT X1 KO SCCLs	B8	All Events	N/A	N/A	127195	240	529.979	100	100	N/A	N/A	N/A	N/A	N/A	N/A	N/A	N/A	N/A	N/A	N/A	N/A	N/A	N/A
L1 retro WT X1 KO SCCLs	B8	293T	FSC - FSC-A	SSC - SSC-A	85606	240	356.692	67.303	67.303	554101	4010	499477	3083	474121	2872	226488	4875.8	40.87	121.59	147569	1715.37	29.54	55.64
L1 retro WT X1 KO SCCLs	B8	Singlets	FSC - FSC-A	FSC - FSC-H	68148	240	283.95	53.578	79.607	494311	219462	482564	217397	474125	211967	124430	34422.7	25.17	15.69	105187	29182.8	21.8	13.42
L1 retro WT X1 KO SCCLs	B8	293T	FSC - FSC-A	FSC - FSC-H	85606	240	356.692	67.303	67.303	554101	218823	499477	219292	474121	218104	226488	46325.8	40.87	21.17	147569	33337	29.54	15.2
L1 retro WT X1 KO SCCLs	B8	EGFP	GFP - BL1-A		20	240	0.083	0.016	0.029	2670	N/A	999	N/A	379	N/A	3573.21	N/A	133.84	N/A	840.63	N/A	84.19	N/A
L1 retro WT X1 KO SCCLs	B8	Singlets	GFP - BL1-A		68148	240	283.95	53.578	53.578	8	N/A	8	N/A	-48	N/A	107.66	N/A	1295.27	N/A	75.61	N/A	945.16	N/A
L1 retro WT X1 KO SCCLs	B8	Singlets	mCherry - YL2-A		68148	240	283.95	53.578	53.578	1	N/A	1	N/A	-49	N/A	76.78	N/A	9377.98	N/A	74.13	N/A	7413	N/A
L1 retro WT X1 KO SCCLs	B9	All Events	N/A	N/A	109176	300	363.92	100	100	N/A	N/A	N/A	N/A	N/A	N/A	N/A	N/A	N/A	N/A	N/A	N/A	N/A	N/A
L1 retro WT X1 KO SCCLs	B9	293T	FSC - FSC-A	SSC - SSC-A	66533	300	221.777	60.941	60.941	530402	3866	496808	2983	494533	2839	203066	3727.28	38.29	96.42	128028	1550.8	25.77	51.99
L1 retro WT X1 KO SCCLs	B9	Singlets	FSC - FSC-A	FSC - FSC-H	55837	300	186.123	51.144	83.924	498861	219335	490151	218171	494530	218122	119935	31574.4	24.04	14.4	101460	26342.8	20.7	12.07
L1 retro WT X1 KO SCCLs	B9	293T	FSC - FSC-A	FSC - FSC-H	66533	300	221.777	60.941	60.941	530402	215335	496808	218318	494533	220161	203066	44856.1	38.29	20.83	128028	29448.9	25.77	13.49
L1 retro WT X1 KO SCCLs	B9	EGFP	GFP - BL1-A		38	300	0.127	0.035	0.068	2567	N/A	1123	N/A	917	N/A	4992.1	N/A	194.46	N/A	762.8	N/A	67.96	N/A
L1 retro WT X1 KO SCCLs	B9	Singlets	GFP - BL1-A		55837	300	186.123	51.144	51.144	10	N/A	8	N/A	-48	N/A	164.48	N/A	1614.05	N/A	77.1	N/A	963.69	N/A
L1 retro WT X1 KO SCCLs	B9	Singlets	mCherry - YL2-A		55837	300	186.123	51.144	51.144	1	N/A	1	N/A	-50	N/A	76.77	N/A	10295.4	N/A	75.61	N/A	7561.26	N/A
L1 retro WT X1 KO SCCLs	B10	All Events	N/A	N/A	135005	300	450.017	100	100	N/A	N/A	N/A	N/A	N/A	N/A	N/A	N/A	N/A	N/A	N/A	N/A	N/A	N/A
L1 retro WT X1 KO SCCLs	B10	293T	FSC - FSC-A	SSC - SSC-A	89359	300	297.863	66.189	66.189	563152	4619	531031	3561	496541	2955	219077	5425.88	38.9	117.47	160566	1985.2	30.24	55.75
L1 retro WT X1 KO SCCLs	B10	Singlets	FSC - FSC-A	FSC - FSC-H	73429	300	244.763	54.39	82.173	526460	225657	519839	222761	523266	218135	137714	37659.5	26.16	16.69	123022	32916.7	23.67	14.78
L1 retro WT X1 KO SCCLs	B10	293T	FSC - FSC-A	FSC - FSC-H	89359	300	297.863	66.189	66.189	563152	223425	531031	223601	496541	218138	219077	51369.6	38.9	22.99	160566	37773.7	30.24	16.89
L1 retro WT X1 KO SCCLs	B10	EGFP	GFP - BL1-A		46	300	0.153	0.034	0.063	2367	N/A	835	N/A	400	N/A	3430.65	N/A	144.96	N/A	596.75	N/A	71.47	N/A
L1 retro WT X1 KO SCCLs	B10	Singlets	GFP - BL1-A		73429	300	244.763	54.39	54.39	12	N/A	10	N/A	-48	N/A	130.54	N/A	1074.13	N/A	78.58	N/A	785.78	N/A
L1 retro WT X1 KO SCCLs	B10	Singlets	mCherry - YL2-A		73429	300	244.763	54.39	54.39	2	N/A	2	N/A	-51	N/A	78.67	N/A	4020.09	N/A	77.1	N/A	3854.76	N/A
L1 retro WT X1 KO SCCLs	B15	All Events	N/A	N/A	85083	258	329.779	100	100	N/A	N/A	N/A	N/A	N/A	N/A	N/A	N/A	N/A	N/A	N/A	N/A	N/A	N/A
L1 retro WT X1 KO SCCLs	B15	293T	FSC - FSC-A	SSC - SSC-A	61390	258	237.946	72.153	72.153	512677	3860	471407	2984	470013	2861	201293	3452.35	39.26	89.45	131378	1702.02	27.87	57.04
L1 retro WT X1 KO SCCLs	B15	Singlets	FSC - FSC-A	FSC - FSC-H	52420	258	203.178	61.61	85.388	476425	219117	462634	218200	470017	218121	123031	32357.9	25.82	14.77	105984	27216.1	22.91	12.47
L1 retro WT X1 KO SCCLs	B15	293T	FSC - FSC-A	FSC - FSC-H	61390	258	237.946	72.153	72.153	512677	216965	471407	218893	470013	218121	201293	43074.8	39.26	19.85	131378	29884	27.87	13.65
L1 retro WT X1 KO SCCLs	B15	EGFP	GFP - BL1-A		34	258	0.132	0.04	0.065	2158	N/A	884	N/A	376	N/A	2866.46	N/A	132.8	N/A	711.65	N/A	80.55	N/A
L1 retro WT X1 KO SCCLs	B15	Singlets	GFP - BL1-A		52420	258	203.178	61.61	61.61	12	N/A	10	N/A	-46	N/A	118.71	N/A	959.11	N/A	75.61	N/A	756.13	N/A
L1 retro WT X1 KO SCCLs	B15	Singlets	mCherry - YL2-A		52420	258	203.178	61.61	61.61	2	N/A	2	N/A	-49	N/A	75.39	N/A	4598.17	N/A	74.13	N/A	3706.5	N/A

## Sheet: Experiment 3
Group	Sample	Gate	X Parameter	Y Parameter	Count	Volume	Concentration	%Total	%Gated	X Mean	Y Mean	X Median	Y Median	X Peak	Y Peak	X SD	Y SD	X %CV	Y %CV	X rSD	Y rSD	X %rCV	Y %rCV
regular retro assay	B1	All Events	N/A	N/A	120713	51	2366.92	100	100	N/A	N/A	N/A	N/A	N/A	N/A	N/A	N/A	N/A	N/A	N/A	N/A	N/A	N/A
regular retro assay	B1	R1	FSC - FSC-A	SSC - SSC-A	62714	51	1229.69	51.953	51.953	369966	1752	326705	1533	281563	1233	181189	892.69	48.97	50.96	137762	831.74	42.17	54.26
regular retro assay	B1	Singlets	FSC - FSC-A	FSC - FSC-H	50000	51	980.392	41.421	79.727	330847	179121	316098	176294	281562	171005	102932	39209.2	31.11	21.89	103609	38993.1	32.78	22.12
regular retro assay	B1	R1	FSC - FSC-A	FSC - FSC-H	62714	51	1229.69	51.953	51.953	369966	178142	326705	177098	281563	170994	181189	46472	48.97	26.09	137762	44343.1	42.17	25.04
regular retro assay	B1	EGFP	GFP - BL1-A		3787	51	74.255	3.137	7.574	2310	N/A	1046	N/A	468	N/A	3184.04	N/A	137.85	N/A	996.31	N/A	95.25	N/A
regular retro assay	B1	Singlets	GFP - BL1-A		50000	51	980.392	41.421	41.421	184	N/A	15	N/A	-41	N/A	1068.89	N/A	581.64	N/A	72.65	N/A	484.32	N/A
regular retro assay	B1	Singlets	mCherry - YL2-A		50000	51	980.392	41.421	41.421	1	N/A	1	N/A	-65	N/A	101.11	N/A	14594.5	N/A	97.85	N/A	9785.16	N/A
regular retro assay	B5	All Events	N/A	N/A	123742	46	2690.04	100	100	N/A	N/A	N/A	N/A	N/A	N/A	N/A	N/A	N/A	N/A	N/A	N/A	N/A	N/A
regular retro assay	B5	R1	FSC - FSC-A	SSC - SSC-A	60741	46	1320.46	49.087	49.087	360283	1813	330540	1629	293884	1260	164523	912.72	45.67	50.33	135610	907.35	41.03	55.7
regular retro assay	B5	Singlets	FSC - FSC-A	FSC - FSC-H	50000	46	1086.96	40.407	82.317	339751	179976	327527	177723	293884	179204	104192	39790.7	30.67	22.11	108701	40131	33.19	22.58
regular retro assay	B5	R1	FSC - FSC-A	FSC - FSC-H	60741	46	1320.46	49.087	49.087	360283	176326	330540	176370	293884	181237	164523	47231.4	45.67	26.79	135610	45546.9	41.03	25.82
regular retro assay	B5	EGFP	GFP - BL1-A		1044	46	22.696	0.844	2.088	2958	N/A	1236	N/A	263	N/A	4347.23	N/A	146.97	N/A	1293.57	N/A	104.66	N/A
regular retro assay	B5	Singlets	GFP - BL1-A		50000	46	1086.96	40.407	40.407	68	N/A	7	N/A	-40	N/A	759.46	N/A	1124.82	N/A	66.72	N/A	953.1	N/A
regular retro assay	B5	Singlets	mCherry - YL2-A		50000	46	1086.96	40.407	40.407	1	N/A	1	N/A	-66	N/A	102.9	N/A	17279.9	N/A	99.33	N/A	9933.42	N/A
regular retro assay	B7	All Events	N/A	N/A	115222	43	2679.58	100	100	N/A	N/A	N/A	N/A	N/A	N/A	N/A	N/A	N/A	N/A	N/A	N/A	N/A	N/A
regular retro assay	B7	R1	FSC - FSC-A	SSC - SSC-A	61341	43	1426.54	53.237	53.237	373473	1779	336543	1581	318507	1236	175833	897.87	47.08	50.47	137904	883.63	40.98	55.89
regular retro assay	B7	Singlets	FSC - FSC-A	FSC - FSC-H	50000	43	1162.79	43.394	81.512	339892	182163	327282	179262	318507	181273	103751	40123.1	30.52	22.03	106536	39265.2	32.55	21.9
regular retro assay	B7	R1	FSC - FSC-A	FSC - FSC-H	61341	43	1426.54	53.237	53.237	373473	180706	336543	179705	318507	181275	175833	47040.8	47.08	26.03	137904	44006.5	40.98	24.49
regular retro assay	B7	EGFP	GFP - BL1-A		867	43	20.163	0.752	1.734	1715	N/A	741	N/A	384	N/A	2491.85	N/A	145.33	N/A	610.83	N/A	82.43	N/A
regular retro assay	B7	Singlets	GFP - BL1-A		50000	43	1162.79	43.394	43.394	36	N/A	7	N/A	-40	N/A	402.03	N/A	1118.04	N/A	65.23	N/A	931.92	N/A
regular retro assay	B7	Singlets	mCherry - YL2-A		50000	43	1162.79	43.394	43.394	1	N/A	1	N/A	-66	N/A	102.63	N/A	11288.6	N/A	99.33	N/A	9933.42	N/A
regular retro assay	B11	All Events	N/A	N/A	125038	39	3206.1	100	100	N/A	N/A	N/A	N/A	N/A	N/A	N/A	N/A	N/A	N/A	N/A	N/A	N/A	N/A
regular retro assay	B11	R1	FSC - FSC-A	SSC - SSC-A	62494	39	1602.41	49.98	49.98	365095	1722	325994	1513	324639	1245	177107	876.46	48.51	50.91	134777	788	41.34	52.08
regular retro assay	B11	Singlets	FSC - FSC-A	FSC - FSC-H	50000	39	1282.05	39.988	80.008	330830	177710	318357	175156	324639	171045	100628	38769.1	30.42	21.82	102051	39469.8	32.06	22.53
regular retro assay	B11	R1	FSC - FSC-A	FSC - FSC-H	62494	39	1602.41	49.98	49.98	365095	175781	325994	175220	324639	179164	177107	46022.6	48.51	26.18	134777	44736	41.34	25.53
regular retro assay	B11	EGFP	GFP - BL1-A		4786	39	122.718	3.828	9.572	4513	N/A	2042	N/A	273	N/A	6103.86	N/A	135.25	N/A	2452.96	N/A	120.15	N/A
regular retro assay	B11	Singlets	GFP - BL1-A		50000	39	1282.05	39.988	39.988	438	N/A	14	N/A	-42	N/A	2308.22	N/A	526.9	N/A	77.1	N/A	550.68	N/A
regular retro assay	B11	Singlets	mCherry - YL2-A		50000	39	1282.05	39.988	39.988	1	N/A	1	N/A	-66	N/A	102.68	N/A	11179.3	N/A	100.82	N/A	10081.7	N/A
regular retro assay	B17	All Events	N/A	N/A	144894	66	2195.36	100	100	N/A	N/A	N/A	N/A	N/A	N/A	N/A	N/A	N/A	N/A	N/A	N/A	N/A	N/A
regular retro assay	B17	R1	FSC - FSC-A	SSC - SSC-A	59744	66	905.212	41.233	41.233	357101	1936	335054	1809	316380	1272	155407	954.29	43.52	49.3	137834	1060.06	41.14	58.6
regular retro assay	B17	Singlets	FSC - FSC-A	FSC - FSC-H	50000	66	757.576	34.508	83.69	345583	182266	335387	180506	316380	171033	105745	38936.3	30.6	21.36	113109	38778.1	33.72	21.48
regular retro assay	B17	R1	FSC - FSC-A	FSC - FSC-H	59744	66	905.212	41.233	41.233	357101	177521	335054	178374	316380	171020	155407	46237.4	43.52	26.05	137834	43845.7	41.14	24.58
regular retro assay	B17	EGFP	GFP - BL1-A		3293	66	49.894	2.273	6.586	3360	N/A	1401	N/A	483	N/A	4963.65	N/A	147.74	N/A	1538.94	N/A	109.85	N/A
regular retro assay	B17	Singlets	GFP - BL1-A		50000	66	757.576	34.508	34.508	229	N/A	12	N/A	-41	N/A	1522.45	N/A	665.97	N/A	72.65	N/A	605.39	N/A
regular retro assay	B17	Singlets	mCherry - YL2-A		50000	66	757.576	34.508	34.508	1	N/A	1	N/A	-66	N/A	103.01	N/A	8398.24	N/A	100.82	N/A	10081.7	N/A
regular retro assay	293T ZW	All Events	N/A	N/A	121775	40	3044.38	100	100	N/A	N/A	N/A	N/A	N/A	N/A	N/A	N/A	N/A	N/A	N/A	N/A	N/A	N/A
regular retro assay	293T ZW	R1	FSC - FSC-A	SSC - SSC-A	62067	40	1551.67	50.969	50.969	349593	1734	312874	1537	261160	1255	167639	868.9	47.95	50.12	129763	799.12	41.47	51.99
regular retro assay	293T ZW	Singlets	FSC - FSC-A	FSC - FSC-H	50000	40	1250	41.059	80.558	323930	174696	309270	171052	261160	164858	100153	39028	30.92	22.34	100741	38987.9	32.57	22.79
regular retro assay	293T ZW	R1	FSC - FSC-A	FSC - FSC-H	62067	40	1551.67	50.969	50.969	349593	171257	312874	169927	261160	168940	167639	46249.2	47.95	27.01	129763	44664.8	41.47	26.28
regular retro assay	293T ZW	EGFP	GFP - BL1-A		3122	40	78.05	2.564	6.244	2501	N/A	1092	N/A	609	N/A	3434.4	N/A	137.31	N/A	1103.05	N/A	101.06	N/A
regular retro assay	293T ZW	Singlets	GFP - BL1-A		50000	40	1250	41.059	41.059	164	N/A	12	N/A	-40	N/A	1050.99	N/A	640.93	N/A	71.16	N/A	593.04	N/A
regular retro assay	293T ZW	Singlets	mCherry - YL2-A		50000	40	1250	41.059	41.059	0	N/A	0	N/A	-67	N/A	102.48	N/A	50893.9	N/A	99.33	N/A	N/A	N/A
regular retro assay	B3	All Events	N/A	N/A	127447	52	2450.9	100	100	N/A	N/A	N/A	N/A	N/A	N/A	N/A	N/A	N/A	N/A	N/A	N/A	N/A	N/A
regular retro assay	B3	R1	FSC - FSC-A	SSC - SSC-A	60444	52	1162.38	47.427	47.427	369835	1947	344155	1810	332802	1366	161461	886.77	43.66	45.54	134937	917.73	39.21	50.7
regular retro assay	B3	Singlets	FSC - FSC-A	FSC - FSC-H	50000	52	961.538	39.232	82.721	351214	184172	341211	182747	332801	187414	103744	38549	29.54	20.93	107332	37738.8	31.46	20.65
regular retro assay	B3	R1	FSC - FSC-A	FSC - FSC-H	60444	52	1162.38	47.427	47.427	369835	180070	344155	181560	332802	183297	161461	46451.5	43.66	25.8	134937	42578.8	39.21	23.45
regular retro assay	B3	EGFP	GFP - BL1-A		492	52	9.462	0.386	0.984	2769	N/A	1151	N/A	292	N/A	3944.89	N/A	142.46	N/A	1248.35	N/A	108.46	N/A
regular retro assay	B3	Singlets	GFP - BL1-A		50000	52	961.538	39.232	39.232	32	N/A	5	N/A	-41	N/A	481.42	N/A	1517.01	N/A	66.72	N/A	1334.34	N/A
regular retro assay	B3	Singlets	mCherry - YL2-A		50000	52	961.538	39.232	39.232	1	N/A	2	N/A	-67	N/A	104.17	N/A	7694.48	N/A	102.3	N/A	5114.97	N/A
regular retro assay	B6	All Events	N/A	N/A	158015	70	2257.36	100	100	N/A	N/A	N/A	N/A	N/A	N/A	N/A	N/A	N/A	N/A	N/A	N/A	N/A	N/A
regular retro assay	B6	R1	FSC - FSC-A	SSC - SSC-A	62181	70	888.3	39.351	39.351	375442	1996	352440	1888	332820	1384	166898	906.86	44.45	45.44	143468	959.24	40.71	50.81
regular retro assay	B6	Singlets	FSC - FSC-A	FSC - FSC-H	50000	70	714.286	31.643	80.41	357031	182954	349490	182680	332820	177156	105421	37541.2	29.53	20.52	111993	36528.3	32.04	20
regular retro assay	B6	R1	FSC - FSC-A	FSC - FSC-H	62181	70	888.3	39.351	39.351	375442	177682	352440	181081	332820	191419	166898	47091.1	44.45	26.5	143468	42319.3	40.71	23.37
regular retro assay	B6	EGFP	GFP - BL1-A		154	70	2.2	0.097	0.308	2722	N/A	690	N/A	253	N/A	4221.41	N/A	155.07	N/A	622.69	N/A	90.25	N/A
regular retro assay	B6	Singlets	GFP - BL1-A		50000	70	714.286	31.643	31.643	13	N/A	5	N/A	-42	N/A	286.14	N/A	2159.67	N/A	66.72	N/A	1334.34	N/A
regular retro assay	B6	Singlets	mCherry - YL2-A		50000	70	714.286	31.643	31.643	1	N/A	1	N/A	-70	N/A	107.55	N/A	17937.6	N/A	105.26	N/A	10526.5	N/A
regular retro assay	B8	All Events	N/A	N/A	195621	178	1098.99	100	100	N/A	N/A	N/A	N/A	N/A	N/A	N/A	N/A	N/A	N/A	N/A	N/A	N/A	N/A
regular retro assay	B8	R1	FSC - FSC-A	SSC - SSC-A	65068	178	365.551	33.262	33.262	336238	2067	318270	1996	334913	1400	156941	926.3	46.68	44.82	142582	1008.17	44.8	50.51
regular retro assay	B8	Singlets	FSC - FSC-A	FSC - FSC-H	50000	178	280.899	25.56	76.843	340751	181470	330850	181390	334923	187325	102848	37135.9	30.18	20.46	105000	35960.5	31.74	19.82
regular retro assay	B8	R1	FSC - FSC-A	FSC - FSC-H	65068	178	365.551	33.262	33.262	336238	169714	318270	175332	334913	187334	156941	48860.9	46.68	28.79	142582	46405.4	44.8	26.47
regular retro assay	B8	EGFP	GFP - BL1-A		54	178	0.303	0.028	0.108	1650	N/A	627	N/A	256	N/A	2260.48	N/A	137	N/A	548.56	N/A	87.56	N/A
regular retro assay	B8	Singlets	GFP - BL1-A		50000	178	280.899	25.56	25.56	7	N/A	5	N/A	-40	N/A	112.46	N/A	1678.87	N/A	63.75	N/A	1275.04	N/A
regular retro assay	B8	Singlets	mCherry - YL2-A		50000	178	280.899	25.56	25.56	2	N/A	2	N/A	-67	N/A	104.75	N/A	6330.75	N/A	100.82	N/A	5040.84	N/A
regular retro assay	B9	All Events	N/A	N/A	178162	93	1915.72	100	100	N/A	N/A	N/A	N/A	N/A	N/A	N/A	N/A	N/A	N/A	N/A	N/A	N/A	N/A
regular retro assay	B9	R1	FSC - FSC-A	SSC - SSC-A	65265	93	701.774	36.632	36.632	381678	1972	362329	1842	353203	1361	178594	912.36	46.79	46.27	157462	966.66	43.46	52.48
regular retro assay	B9	Singlets	FSC - FSC-A	FSC - FSC-H	50000	93	537.634	28.064	76.611	365856	185205	362486	185898	353199	191464	107847	38428.9	29.48	20.75	114441	36097.6	31.57	19.42
regular retro assay	B9	R1	FSC - FSC-A	FSC - FSC-H	65265	93	701.774	36.632	36.632	381678	177839	362329	183337	353203	189414	178594	50033.1	46.79	28.13	157462	44463.2	43.46	24.25
regular retro assay	B9	EGFP	GFP - BL1-A		263	93	2.828	0.148	0.526	2300	N/A	859	N/A	266	N/A	3470.82	N/A	150.91	N/A	865.84	N/A	100.8	N/A
regular retro assay	B9	Singlets	GFP - BL1-A		50000	93	537.634	28.064	28.064	18	N/A	6	N/A	-42	N/A	308.62	N/A	1708.3	N/A	66.72	N/A	1111.95	N/A
regular retro assay	B9	Singlets	mCherry - YL2-A		50000	93	537.634	28.064	28.064	1	N/A	1	N/A	-69	N/A	107.42	N/A	9007.13	N/A	105.26	N/A	10526.5	N/A
regular retro assay	B10	All Events	N/A	N/A	137489	63	2182.36	100	100	N/A	N/A	N/A	N/A	N/A	N/A	N/A	N/A	N/A	N/A	N/A	N/A	N/A	N/A
regular retro assay	B10	R1	FSC - FSC-A	SSC - SSC-A	61848	63	981.714	44.984	44.984	371477	1919	346698	1765	304209	1324	169148	911.33	45.53	47.49	143336	948.86	41.34	53.76
regular retro assay	B10	Singlets	FSC - FSC-A	FSC - FSC-H	50000	63	793.651	36.367	80.843	353231	183167	344449	182599	304196	191542	106397	38241.6	30.12	20.88	111826	38381.6	32.47	21.02
regular retro assay	B10	R1	FSC - FSC-A	FSC - FSC-H	61848	63	981.714	44.984	44.984	371477	178716	346698	181098	304209	191524	169148	47506.1	45.53	26.58	143336	44601.1	41.34	24.63
regular retro assay	B10	EGFP	GFP - BL1-A		233	63	3.698	0.169	0.466	3232	N/A	1351	N/A	252	N/A	4435.19	N/A	137.23	N/A	1576	N/A	116.65	N/A
regular retro assay	B10	Singlets	GFP - BL1-A		50000	63	793.651	36.367	36.367	21	N/A	6	N/A	-40	N/A	379.39	N/A	1818.52	N/A	65.23	N/A	1087.24	N/A
regular retro assay	B10	Singlets	mCherry - YL2-A		50000	63	793.651	36.367	36.367	0	N/A	0	N/A	-67	N/A	104.65	N/A	40080.3	N/A	102.3	N/A	N/A	N/A
regular retro assay	B15	All Events	N/A	N/A	105646	43	2456.88	100	100	N/A	N/A	N/A	N/A	N/A	N/A	N/A	N/A	N/A	N/A	N/A	N/A	N/A	N/A
regular retro assay	B15	R1	FSC - FSC-A	SSC - SSC-A	59357	43	1380.39	56.185	56.185	386438	1809	354376	1615	336963	1266	167946	879.04	43.46	48.58	125287	862.87	35.35	53.43
regular retro assay	B15	Singlets	FSC - FSC-A	FSC - FSC-H	50000	43	1162.79	47.328	84.236	354041	188595	344903	187085	336963	197617	99716.1	38565.6	28.17	20.45	100204	36878.9	29.05	19.71
regular retro assay	B15	R1	FSC - FSC-A	FSC - FSC-H	59357	43	1380.39	56.185	56.185	386438	188048	354376	188227	336963	197637	167946	45361.1	43.46	24.12	125287	40512	35.35	21.52
regular retro assay	B15	EGFP	GFP - BL1-A		755	43	17.558	0.715	1.51	1987	N/A	903	N/A	278	N/A	2656.6	N/A	133.73	N/A	842.12	N/A	93.26	N/A
regular retro assay	B15	Singlets	GFP - BL1-A		50000	43	1162.79	47.328	47.328	37	N/A	8	N/A	-40	N/A	411.17	N/A	1097.2	N/A	66.72	N/A	833.96	N/A
regular retro assay	B15	Singlets	mCherry - YL2-A		50000	43	1162.79	47.328	47.328	1	N/A	1	N/A	-67	N/A	103.87	N/A	12377.5	N/A	102.3	N/A	10229.9	N/A
regular retro assay	B1(1)	All Events	N/A	N/A	124319	50	2486.38	100	100	N/A	N/A	N/A	N/A	N/A	N/A	N/A	N/A	N/A	N/A	N/A	N/A	N/A	N/A
regular retro assay	B1(1)	R1	FSC - FSC-A	SSC - SSC-A	64398	50	1287.96	51.801	51.801	364331	1709	321397	1487	300154	1191	182946	897.74	50.21	52.52	140384	831.74	43.68	55.93
regular retro assay	B1(1)	Singlets	FSC - FSC-A	FSC - FSC-H	50000	50	1000	40.219	77.642	327667	175862	313146	172682	300154	171042	102096	38933.1	31.16	22.14	103159	38245.9	32.94	22.15
regular retro assay	B1(1)	R1	FSC - FSC-A	FSC - FSC-H	64398	50	1287.96	51.801	51.801	364331	173191	321397	172360	300154	175062	182946	47065.8	50.21	27.18	140384	44399.4	43.68	25.76
regular retro assay	B1(1)	EGFP	GFP - BL1-A		2935	50	58.7	2.361	5.87	2477	N/A	1008	N/A	255	N/A	3746.9	N/A	151.27	N/A	971.1	N/A	96.34	N/A
regular retro assay	B1(1)	Singlets	GFP - BL1-A		50000	50	1000	40.219	40.219	152	N/A	11	N/A	-41	N/A	1079.54	N/A	709.4	N/A	71.16	N/A	646.95	N/A
regular retro assay	B1(1)	Singlets	mCherry - YL2-A		50000	50	1000	40.219	40.219	0	N/A	1	N/A	-67	N/A	102.46	N/A	45612	N/A	99.33	N/A	9933.42	N/A
regular retro assay	B5(1)	All Events	N/A	N/A	132288	49	2699.76	100	100	N/A	N/A	N/A	N/A	N/A	N/A	N/A	N/A	N/A	N/A	N/A	N/A	N/A	N/A
regular retro assay	B5(1)	R1	FSC - FSC-A	SSC - SSC-A	63195	49	1289.69	47.771	47.771	355907	1762	320992	1560	269315	1217	173015	914.55	48.61	51.89	141778	892.53	44.17	57.21
regular retro assay	B5(1)	Singlets	FSC - FSC-A	FSC - FSC-H	50000	49	1020.41	37.796	79.12	332617	175732	318666	172848	269316	168912	104412	39973.7	31.39	22.75	108760	40845.6	34.13	23.63
regular retro assay	B5(1)	R1	FSC - FSC-A	FSC - FSC-H	63195	49	1289.69	47.771	47.771	355907	171214	320992	170909	269315	177153	173015	48119.2	48.61	28.1	141778	47391.3	44.17	27.73
regular retro assay	B5(1)	EGFP	GFP - BL1-A		1200	49	24.49	0.907	2.4	2936	N/A	1113	N/A	266	N/A	4693.31	N/A	159.84	N/A	1141.6	N/A	102.62	N/A
regular retro assay	B5(1)	Singlets	GFP - BL1-A		50000	49	1020.41	37.796	37.796	76	N/A	7	N/A	-41	N/A	856.61	N/A	1131.85	N/A	66.72	N/A	953.1	N/A
regular retro assay	B5(1)	Singlets	mCherry - YL2-A		50000	49	1020.41	37.796	37.796	1	N/A	1	N/A	-66	N/A	103.05	N/A	10011.6	N/A	100.82	N/A	10081.7	N/A
regular retro assay	B7(1)	All Events	N/A	N/A	132596	54	2455.48	100	100	N/A	N/A	N/A	N/A	N/A	N/A	N/A	N/A	N/A	N/A	N/A	N/A	N/A	N/A
regular retro assay	B7(1)	R1	FSC - FSC-A	SSC - SSC-A	64367	54	1191.98	48.544	48.544	373169	1750	331649	1546	326613	1200	185371	912.79	49.67	52.15	148165	896.97	44.68	58.02
regular retro assay	B7(1)	Singlets	FSC - FSC-A	FSC - FSC-H	50000	54	925.926	37.709	77.68	337717	179977	323126	175577	326613	162808	106620	42176	31.57	23.43	108810	39642.5	33.67	22.58
regular retro assay	B7(1)	R1	FSC - FSC-A	FSC - FSC-H	64367	54	1191.98	48.544	48.544	373169	177030	331649	175256	326613	173036	185371	50354.2	49.67	28.44	148165	45942.8	44.68	26.21
regular retro assay	B7(1)	EGFP	GFP - BL1-A		892	54	16.519	0.673	1.784	2060	N/A	910	N/A	327	N/A	2974.59	N/A	144.39	N/A	830.26	N/A	91.24	N/A
regular retro assay	B7(1)	Singlets	GFP - BL1-A		50000	54	925.926	37.709	37.709	42	N/A	6	N/A	-41	N/A	485.89	N/A	1148.16	N/A	66.72	N/A	1111.95	N/A
regular retro assay	B7(1)	Singlets	mCherry - YL2-A		50000	54	925.926	37.709	37.709	1	N/A	1	N/A	-65	N/A	103.2	N/A	7280.7	N/A	99.33	N/A	9933.42	N/A
regular retro assay	B11(1)	All Events	N/A	N/A	115319	34	3391.74	100	100	N/A	N/A	N/A	N/A	N/A	N/A	N/A	N/A	N/A	N/A	N/A	N/A	N/A	N/A
regular retro assay	B11(1)	R1	FSC - FSC-A	SSC - SSC-A	61763	34	1816.56	53.558	53.558	354122	1737	319792	1539	271425	1238	168463	891.78	47.57	51.35	136742	839.15	42.76	54.53
regular retro assay	B11(1)	Singlets	FSC - FSC-A	FSC - FSC-H	50000	34	1470.59	43.358	80.955	330588	177270	316616	174221	271425	173054	103565	39951.2	31.33	22.54	107133	40925.7	33.84	23.49
regular retro assay	B11(1)	R1	FSC - FSC-A	FSC - FSC-H	61763	34	1816.56	53.558	53.558	354122	173685	319792	172864	271425	173055	168463	46906.3	47.57	27.01	136742	46660.4	42.76	26.99
regular retro assay	B11(1)	EGFP	GFP - BL1-A		2741	34	80.618	2.377	5.482	4889	N/A	2287	N/A	6968	N/A	6716.8	N/A	137.38	N/A	2790.25	N/A	122	N/A
regular retro assay	B11(1)	Singlets	GFP - BL1-A		50000	34	1470.59	43.358	43.358	272	N/A	7	N/A	-41	N/A	1926.98	N/A	708.6	N/A	69.68	N/A	995.46	N/A
regular retro assay	B11(1)	Singlets	mCherry - YL2-A		50000	34	1470.59	43.358	43.358	1	N/A	1	N/A	-66	N/A	103.05	N/A	7956.52	N/A	100.82	N/A	10081.7	N/A
regular retro assay	293T DJ21 (1)	All Events	N/A	N/A	118785	36	3299.58	100	100	N/A	N/A	N/A	N/A	N/A	N/A	N/A	N/A	N/A	N/A	N/A	N/A	N/A	N/A
regular retro assay	293T DJ21 (1)	R1	FSC - FSC-A	SSC - SSC-A	62773	36	1743.69	52.846	52.846	342172	1734	303941	1533	263104	1231	166375	888.68	48.62	51.25	130678	834.7	42.99	54.45
regular retro assay	293T DJ21 (1)	Singlets	FSC - FSC-A	FSC - FSC-H	50000	36	1388.89	42.093	79.652	316979	171055	300605	167166	252974	160759	99571.1	38020.8	31.41	22.23	100363	38250.3	33.39	22.88
regular retro assay	293T DJ21 (1)	R1	FSC - FSC-A	FSC - FSC-H	62773	36	1743.69	52.846	52.846	342172	167427	303941	165560	263104	160771	166375	44982.5	48.62	26.87	130678	44024.3	42.99	26.59
regular retro assay	293T DJ21 (1)	EGFP	GFP - BL1-A		1961	36	54.472	1.651	3.922	2686	N/A	1094	N/A	278	N/A	3949.58	N/A	147.02	N/A	1125.29	N/A	102.86	N/A
regular retro assay	293T DJ21 (1)	Singlets	GFP - BL1-A		50000	36	1388.89	42.093	42.093	111	N/A	8	N/A	-40	N/A	941.58	N/A	848.32	N/A	68.2	N/A	852.49	N/A
regular retro assay	293T DJ21 (1)	Singlets	mCherry - YL2-A		50000	36	1388.89	42.093	42.093	0	N/A	-1	N/A	-66	N/A	101.67	N/A	49049.5	N/A	99.33	N/A	9933.42	N/A
regular retro assay	B17(1)	All Events	N/A	N/A	155610	72	2161.25	100	100	N/A	N/A	N/A	N/A	N/A	N/A	N/A	N/A	N/A	N/A	N/A	N/A	N/A	N/A
regular retro assay	B17(1)	R1	FSC - FSC-A	SSC - SSC-A	61485	72	853.958	39.512	39.512	359010	1888	330614	1736	287747	1257	163416	951.03	45.52	50.37	142132	1025.96	42.99	59.1
regular retro assay	B17(1)	Singlets	FSC - FSC-A	FSC - FSC-H	50000	72	694.444	32.132	81.321	340791	178778	328402	176941	287742	177187	105917	37984.4	31.08	21.25	112689	38535	34.31	21.78
regular retro assay	B17(1)	R1	FSC - FSC-A	FSC - FSC-H	61485	72	853.958	39.512	39.512	359010	174399	330614	175191	287747	177175	163416	45529.4	45.52	26.11	142132	43715.9	42.99	24.95
regular retro assay	B17(1)	EGFP	GFP - BL1-A		3877	72	53.847	2.491	7.754	2946	N/A	1232	N/A	256	N/A	4531.89	N/A	153.83	N/A	1285.41	N/A	104.34	N/A
regular retro assay	B17(1)	Singlets	GFP - BL1-A		50000	72	694.444	32.132	32.132	237	N/A	15	N/A	-41	N/A	1487.81	N/A	627.42	N/A	75.61	N/A	504.08	N/A
regular retro assay	B17(1)	Singlets	mCherry - YL2-A		50000	72	694.444	32.132	32.132	1	N/A	0	N/A	-66	N/A	103.35	N/A	16383	N/A	100.82	N/A	N/A	N/A
XRN1 rescue retro assay	B3	All Events	N/A	N/A	122489	42	2916.41	100	100	N/A	N/A	N/A	N/A	N/A	N/A	N/A	N/A	N/A	N/A	N/A	N/A	N/A	N/A
XRN1 rescue retro assay	B3	R1	FSC - FSC-A	SSC - SSC-A	61359	42	1460.93	50.093	50.093	372630	1822	338335	1630	302065	1302	172178	872.75	46.21	47.89	138226	833.22	40.85	51.12
XRN1 rescue retro assay	B3	Singlets	FSC - FSC-A	FSC - FSC-H	50000	42	1190.48	40.82	81.488	342113	183426	329903	180774	302065	179187	104293	40895.2	30.49	22.3	107414	41002	32.56	22.68
XRN1 rescue retro assay	B3	R1	FSC - FSC-A	FSC - FSC-H	61359	42	1460.93	50.093	50.093	372630	181187	338335	180682	302065	179195	172178	48021.3	46.21	26.5	138226	45979.9	40.85	25.45
XRN1 rescue retro assay	B3	EGFP	GFP - BL1-A		1738	42	41.381	1.419	3.476	2534	N/A	1074	N/A	285	N/A	3945.81	N/A	155.72	N/A	1087.49	N/A	101.3	N/A
XRN1 rescue retro assay	B3	Singlets	GFP - BL1-A		50000	42	1190.48	40.82	40.82	94	N/A	8	N/A	-41	N/A	871.61	N/A	922.61	N/A	68.2	N/A	852.49	N/A
XRN1 rescue retro assay	B3	Singlets	mCherry - YL2-A		50000	42	1190.48	40.82	40.82	0	N/A	0	N/A	-67	N/A	103.51	N/A	96291	N/A	100.82	N/A	N/A	N/A
XRN1 rescue retro assay	B6	All Events	N/A	N/A	133699	43	3109.28	100	100	N/A	N/A	N/A	N/A	N/A	N/A	N/A	N/A	N/A	N/A	N/A	N/A	N/A	N/A
XRN1 rescue retro assay	B6	R1	FSC - FSC-A	SSC - SSC-A	61331	43	1426.3	45.872	45.872	363279	1853	333130	1684	322522	1321	166753	883.68	45.9	47.7	140122	865.84	42.06	51.42
XRN1 rescue retro assay	B6	Singlets	FSC - FSC-A	FSC - FSC-H	50000	43	1162.79	37.397	81.525	341939	181507	329455	178177	322522	175123	105663	41439.2	30.9	22.83	110940	41211.1	33.67	23.13
XRN1 rescue retro assay	B6	R1	FSC - FSC-A	FSC - FSC-H	61331	43	1426.3	45.872	45.872	363279	177631	333130	176757	322522	181238	166753	48892.8	45.9	27.52	140122	46679.7	42.06	26.41
XRN1 rescue retro assay	B6	EGFP	GFP - BL1-A		789	43	18.349	0.59	1.578	3017	N/A	1191	N/A	263	N/A	4311.33	N/A	142.91	N/A	1304.69	N/A	109.55	N/A
XRN1 rescue retro assay	B6	Singlets	GFP - BL1-A		50000	43	1162.79	37.397	37.397	53	N/A	6	N/A	-41	N/A	662.05	N/A	1244.18	N/A	66.72	N/A	1111.95	N/A
XRN1 rescue retro assay	B6	Singlets	mCherry - YL2-A		50000	43	1162.79	37.397	37.397	0	N/A	0	N/A	-68	N/A	103.71	N/A	20809.5	N/A	100.82	N/A	N/A	N/A
XRN1 rescue retro assay	B8	All Events	N/A	N/A	172968	105	1647.31	100	100	N/A	N/A	N/A	N/A	N/A	N/A	N/A	N/A	N/A	N/A	N/A	N/A	N/A	N/A
XRN1 rescue retro assay	B8	R1	FSC - FSC-A	SSC - SSC-A	63053	105	600.505	36.454	36.454	367770	1972	343847	1846	318379	1372	168821	913.11	45.9	46.3	141897	956.28	41.27	51.8
XRN1 rescue retro assay	B8	Singlets	FSC - FSC-A	FSC - FSC-H	50000	105	476.19	28.907	79.298	352142	185625	343720	185314	318379	183311	104378	37713.3	29.64	20.32	107027	36189.5	31.14	19.53
XRN1 rescue retro assay	B8	R1	FSC - FSC-A	FSC - FSC-H	63053	105	600.505	36.454	36.454	367770	179666	343847	183462	318379	183311	168821	48267.9	45.9	26.87	141897	43345.3	41.27	23.63
XRN1 rescue retro assay	B8	EGFP	GFP - BL1-A		230	105	2.19	0.133	0.46	1952	N/A	796	N/A	259	N/A	2998.61	N/A	153.59	N/A	751.68	N/A	94.49	N/A
XRN1 rescue retro assay	B8	Singlets	GFP - BL1-A		50000	105	476.19	28.907	28.907	14	N/A	6	N/A	-41	N/A	250.85	N/A	1731.73	N/A	65.23	N/A	1087.24	N/A
XRN1 rescue retro assay	B8	Singlets	mCherry - YL2-A		50000	105	476.19	28.907	28.907	2	N/A	2	N/A	-67	N/A	104.05	N/A	6260.73	N/A	100.82	N/A	5040.84	N/A
XRN1 rescue retro assay	B9	All Events	N/A	N/A	130451	60	2174.18	100	100	N/A	N/A	N/A	N/A	N/A	N/A	N/A	N/A	N/A	N/A	N/A	N/A	N/A	N/A
XRN1 rescue retro assay	B9	R1	FSC - FSC-A	SSC - SSC-A	61271	60	1021.18	46.969	46.969	387427	1833	353742	1639	322530	1297	175834	882.43	45.38	48.13	135136	848.05	38.2	51.74
XRN1 rescue retro assay	B9	Singlets	FSC - FSC-A	FSC - FSC-H	50000	60	833.333	38.329	81.605	353729	186645	344376	185264	322527	191464	102628	38476	29.01	20.61	103966	36855.9	30.19	19.89
XRN1 rescue retro assay	B9	R1	FSC - FSC-A	FSC - FSC-H	61271	60	1021.18	46.969	46.969	387427	185072	353742	185971	322530	195533	175834	46340.4	45.38	25.04	135136	41407.5	38.2	22.27
XRN1 rescue retro assay	B9	EGFP	GFP - BL1-A		1074	60	17.9	0.823	2.148	2851	N/A	1218	N/A	289	N/A	3664.69	N/A	128.56	N/A	1313.58	N/A	107.85	N/A
XRN1 rescue retro assay	B9	Singlets	GFP - BL1-A		50000	60	833.333	38.329	38.329	67	N/A	8	N/A	-41	N/A	680.23	N/A	1008.46	N/A	66.72	N/A	833.96	N/A
XRN1 rescue retro assay	B9	Singlets	mCherry - YL2-A		50000	60	833.333	38.329	38.329	0	N/A	0	N/A	-67	N/A	104.17	N/A	26283.5	N/A	102.3	N/A	N/A	N/A
XRN1 rescue retro assay	B10	All Events	N/A	N/A	158812	59	2691.73	100	100	N/A	N/A	N/A	N/A	N/A	N/A	N/A	N/A	N/A	N/A	N/A	N/A	N/A	N/A
XRN1 rescue retro assay	B10	R1	FSC - FSC-A	SSC - SSC-A	65703	59	1113.61	41.372	41.372	363825	1806	324009	1620	298016	1255	186416	915.78	51.24	50.71	150026	908.83	46.3	56.1
XRN1 rescue retro assay	B10	Singlets	FSC - FSC-A	FSC - FSC-H	50000	59	847.458	31.484	76.1	333677	178951	320028	176910	287800	179153	105790	39623.4	31.7	22.14	108557	39679.6	33.92	22.43
XRN1 rescue retro assay	B10	R1	FSC - FSC-A	FSC - FSC-H	65703	59	1113.61	41.372	41.372	363825	174632	324009	175441	298016	187340	186416	49505.8	51.24	28.35	150026	47696.7	46.3	27.19
XRN1 rescue retro assay	B10	EGFP	GFP - BL1-A		617	59	10.458	0.389	1.234	2516	N/A	1133	N/A	275	N/A	3587.99	N/A	142.63	N/A	1171.25	N/A	103.38	N/A
XRN1 rescue retro assay	B10	Singlets	GFP - BL1-A		50000	59	847.458	31.484	31.484	38	N/A	7	N/A	-41	N/A	489.59	N/A	1301.51	N/A	65.23	N/A	931.92	N/A
XRN1 rescue retro assay	B10	Singlets	mCherry - YL2-A		50000	59	847.458	31.484	31.484	1	N/A	0	N/A	-66	N/A	103.04	N/A	12610.6	N/A	100.82	N/A	N/A	N/A
XRN1 rescue retro assay	B15	All Events	N/A	N/A	110419	41	2693.15	100	100	N/A	N/A	N/A	N/A	N/A	N/A	N/A	N/A	N/A	N/A	N/A	N/A	N/A	N/A
XRN1 rescue retro assay	B15	R1	FSC - FSC-A	SSC - SSC-A	59840	41	1459.51	54.194	54.194	378329	1795	343189	1581	334898	1272	170823	872.2	45.15	48.59	127382	812.46	37.12	51.39
XRN1 rescue retro assay	B15	Singlets	FSC - FSC-A	FSC - FSC-H	50000	41	1219.51	45.282	83.556	344840	187043	334555	185331	334898	187472	100834	39786	29.24	21.27	101543	39751.5	30.35	21.45
XRN1 rescue retro assay	B15	R1	FSC - FSC-A	FSC - FSC-H	59840	41	1459.51	54.194	54.194	378329	186628	343189	186530	334898	187472	170823	46481.8	45.15	24.91	127382	43970.9	37.12	23.57
XRN1 rescue retro assay	B15	EGFP	GFP - BL1-A		4389	41	107.049	3.975	8.778	2082	N/A	968	N/A	309	N/A	3062.67	N/A	147.08	N/A	901.42	N/A	93.12	N/A
XRN1 rescue retro assay	B15	Singlets	GFP - BL1-A		50000	41	1219.51	45.282	45.282	194	N/A	18	N/A	-40	N/A	1082.08	N/A	557.57	N/A	75.61	N/A	420.07	N/A
XRN1 rescue retro assay	B15	Singlets	mCherry - YL2-A		50000	41	1219.51	45.282	45.282	2	N/A	1	N/A	-66	N/A	103.12	N/A	6670.68	N/A	100.82	N/A	10081.7	N/A
non-transfected controls	B1	All Events	N/A	N/A	108152	100	1081.52	100	100	N/A	N/A	N/A	N/A	N/A	N/A	N/A	N/A	N/A	N/A	N/A	N/A	N/A	N/A
non-transfected controls	B1	R1	FSC - FSC-A	SSC - SSC-A	62603	100	626.03	57.884	57.884	411983	1540	346061	1317	324541	1191	188562	734.81	45.77	47.7	89562.4	515.94	25.88	39.18
non-transfected controls	B1	Singlets	FSC - FSC-A	FSC - FSC-H	50000	100	500	46.231	79.868	340034	176872	329528	176551	324541	179202	74317.7	24465.7	21.86	13.83	61745.8	20470.3	18.74	11.59
non-transfected controls	B1	R1	FSC - FSC-A	FSC - FSC-H	62603	100	626.03	57.884	57.884	411983	179982	346061	179372	324541	179211	188562	31257.6	45.77	17.37	89562.4	22498.5	25.88	12.54
non-transfected controls	B1	EGFP	GFP - BL1-A		16	100	0.16	0.015	0.032	274	N/A	268	N/A	255	N/A	22.01	N/A	8.04	N/A	14.83	N/A	5.54	N/A
non-transfected controls	B1	Singlets	GFP - BL1-A		50000	100	500	46.231	46.231	3	N/A	2	N/A	-41	N/A	66.14	N/A	2443.22	N/A	65.23	N/A	3261.72	N/A
non-transfected controls	B1	Singlets	mCherry - YL2-A		50000	100	500	46.231	46.231	0	N/A	0	N/A	-67	N/A	104.35	N/A	31791.7	N/A	100.82	N/A	N/A	N/A
non-transfected controls	B5	All Events	N/A	N/A	94302	93	1014	100	100	N/A	N/A	N/A	N/A	N/A	N/A	N/A	N/A	N/A	N/A	N/A	N/A	N/A	N/A
non-transfected controls	B5	R1	FSC - FSC-A	SSC - SSC-A	61677	93	663.194	65.404	65.404	406354	1580	351898	1361	324666	1210	181832	754.64	44.75	47.77	92782.6	566.35	26.37	41.61
non-transfected controls	B5	Singlets	FSC - FSC-A	FSC - FSC-H	50000	93	537.634	53.021	81.067	347717	180123	338539	179828	324666	183277	77874	26159.8	22.4	14.52	68017.2	21837.2	20.09	12.14
non-transfected controls	B5	R1	FSC - FSC-A	FSC - FSC-H	61677	93	663.194	65.404	65.404	406354	181295	351898	182028	324666	181237	181832	34215.6	44.75	18.87	92782.6	23951.4	26.37	13.16
non-transfected controls	B5	EGFP	GFP - BL1-A		8	93	0.086	0.008	0.016	284	N/A	270	N/A	270	N/A	37.46	N/A	13.21	N/A	18.53	N/A	6.88	N/A
non-transfected controls	B5	Singlets	GFP - BL1-A		50000	93	537.634	53.021	53.021	3	N/A	4	N/A	-42	N/A	65.66	N/A	2052.89	N/A	65.23	N/A	1630.86	N/A
non-transfected controls	B5	Singlets	mCherry - YL2-A		50000	93	537.634	53.021	53.021	1	N/A	1	N/A	-67	N/A	102.69	N/A	18959.8	N/A	100.82	N/A	10081.7	N/A
non-transfected controls	B7	All Events	N/A	N/A	102431	94	1089.69	100	100	N/A	N/A	N/A	N/A	N/A	N/A	N/A	N/A	N/A	N/A	N/A	N/A	N/A	N/A
non-transfected controls	B7	R1	FSC - FSC-A	SSC - SSC-A	64462	94	685.766	62.932	62.932	396606	1573	324494	1307	281620	1148	200615	813.98	50.58	51.76	100043	585.63	30.83	44.81
non-transfected controls	B7	Singlets	FSC - FSC-A	FSC - FSC-H	50000	94	531.915	48.813	77.565	319766	172639	306456	171603	281625	171021	82045.3	28982.4	25.66	16.79	66092.8	25037.4	21.57	14.59
non-transfected controls	B7	R1	FSC - FSC-A	FSC - FSC-H	64462	94	685.766	62.932	62.932	396606	175977	324494	175123	281620	173031	200615	36056.9	50.58	20.49	100043	28193.9	30.83	16.1
non-transfected controls	B7	EGFP	GFP - BL1-A		9	94	0.096	0.009	0.018	279	N/A	276	N/A	262	N/A	17.07	N/A	6.12	N/A	20.76	N/A	7.52	N/A
non-transfected controls	B7	Singlets	GFP - BL1-A		50000	94	531.915	48.813	48.813	3	N/A	3	N/A	-40	N/A	63.63	N/A	1906.76	N/A	62.27	N/A	2075.64	N/A
non-transfected controls	B7	Singlets	mCherry - YL2-A		50000	94	531.915	48.813	48.813	-1	N/A	-1	N/A	-66	N/A	100.8	N/A	14610.3	N/A	99.33	N/A	9933.42	N/A
non-transfected controls	B11	All Events	N/A	N/A	88620	82	1080.73	100	100	N/A	N/A	N/A	N/A	N/A	N/A	N/A	N/A	N/A	N/A	N/A	N/A	N/A	N/A
non-transfected controls	B11	R1	FSC - FSC-A	SSC - SSC-A	58501	82	713.427	66.013	66.013	383860	1532	335806	1343	306167	1235	158671	688.07	41.34	44.9	71837.9	489.26	21.39	36.43
non-transfected controls	B11	Singlets	FSC - FSC-A	FSC - FSC-H	50000	82	609.756	56.421	85.469	335452	178073	326235	177644	306167	173089	68693.5	23579	20.48	13.24	56864.4	19932.1	17.43	11.22
non-transfected controls	B11	R1	FSC - FSC-A	FSC - FSC-H	58501	82	713.427	66.013	66.013	383860	179742	335806	179524	306167	179223	158671	28402.8	41.34	15.8	71837.9	21221.9	21.39	11.82
non-transfected controls	B11	EGFP	GFP - BL1-A		12	82	0.146	0.014	0.024	279	N/A	277	N/A	277	N/A	20.32	N/A	7.28	N/A	15.57	N/A	5.63	N/A
non-transfected controls	B11	Singlets	GFP - BL1-A		50000	82	609.756	56.421	56.421	3	N/A	3	N/A	-40	N/A	64.62	N/A	1848.59	N/A	63.75	N/A	2125.06	N/A
non-transfected controls	B11	Singlets	mCherry - YL2-A		50000	82	609.756	56.421	56.421	0	N/A	0	N/A	-66	N/A	101.84	N/A	28005.1	N/A	99.33	N/A	N/A	N/A
non-transfected controls	B17	All Events	N/A	N/A	96827	80	1210.34	100	100	N/A	N/A	N/A	N/A	N/A	N/A	N/A	N/A	N/A	N/A	N/A	N/A	N/A	N/A
non-transfected controls	B17	R1	FSC - FSC-A	SSC - SSC-A	62150	80	776.875	64.187	64.187	404757	1579	336154	1346	304153	1200	186905	768.51	46.18	48.66	86853.7	553.01	25.84	41.09
non-transfected controls	B17	Singlets	FSC - FSC-A	FSC - FSC-H	50000	80	625	51.638	80.451	331753	176234	319697	174926	304153	173048	74980	25401.7	22.6	14.41	60027.5	21084.8	18.78	12.05
non-transfected controls	B17	R1	FSC - FSC-A	FSC - FSC-H	62150	80	776.875	64.187	64.187	404757	179844	336154	178057	304153	173068	186905	30654.7	46.18	17.05	86853.7	22982.5	25.84	12.91
non-transfected controls	B17	EGFP	GFP - BL1-A		18	80	0.225	0.019	0.036	274	N/A	273	N/A	252	N/A	18.88	N/A	6.89	N/A	28.17	N/A	10.32	N/A
non-transfected controls	B17	Singlets	GFP - BL1-A		50000	80	625	51.638	51.638	4	N/A	3	N/A	-41	N/A	64.75	N/A	1770.24	N/A	63.75	N/A	2125.06	N/A
non-transfected controls	B17	Singlets	mCherry - YL2-A		50000	80	625	51.638	51.638	0	N/A	1	N/A	-67	N/A	102.13	N/A	20656.9	N/A	100.82	N/A	10081.7	N/A
non-transfected controls	B3	All Events	N/A	N/A	88671	65	1364.17	100	100	N/A	N/A	N/A	N/A	N/A	N/A	N/A	N/A	N/A	N/A	N/A	N/A	N/A	N/A
non-transfected controls	B3	R1	FSC - FSC-A	SSC - SSC-A	59235	65	911.308	66.803	66.803	406652	1849	366412	1666	351116	1425	163890	762.01	40.3	41.22	94834.5	647.9	25.88	38.89
non-transfected controls	B3	Singlets	FSC - FSC-A	FSC - FSC-H	50000	65	769.231	56.388	84.41	360647	189472	354710	189513	351116	191526	82216.2	29582.8	22.8	15.61	74719.3	26065.6	21.06	13.75
non-transfected controls	B3	R1	FSC - FSC-A	FSC - FSC-H	59235	65	911.308	66.803	66.803	406652	191055	366412	191584	351116	191512	163890	35737.9	40.3	18.71	94834.5	27936.6	25.88	14.58
non-transfected controls	B3	EGFP	GFP - BL1-A		32	65	0.492	0.036	0.064	1334	N/A	422	N/A	259	N/A	2179.57	N/A	163.42	N/A	249.08	N/A	59.09	N/A
non-transfected controls	B3	Singlets	GFP - BL1-A		50000	65	769.231	56.388	56.388	5	N/A	4	N/A	-41	N/A	91.75	N/A	1798.06	N/A	65.23	N/A	1630.86	N/A
non-transfected controls	B3	Singlets	mCherry - YL2-A		50000	65	769.231	56.388	56.388	1	N/A	1	N/A	-67	N/A	103.49	N/A	8228.74	N/A	102.3	N/A	10229.9	N/A
non-transfected controls	B6	All Events	N/A	N/A	92813	96	966.802	100	100	N/A	N/A	N/A	N/A	N/A	N/A	N/A	N/A	N/A	N/A	N/A	N/A	N/A	N/A
non-transfected controls	B6	R1	FSC - FSC-A	SSC - SSC-A	58796	96	612.458	63.349	63.349	401035	1887	367155	1719	359491	1422	157696	790.33	39.32	41.89	95194	719.06	25.93	41.83
non-transfected controls	B6	Singlets	FSC - FSC-A	FSC - FSC-H	50000	96	520.833	53.872	85.04	364418	190273	358145	190575	359491	193517	85463.1	29146	23.45	15.32	75954.3	24858.8	21.21	13.04
non-transfected controls	B6	R1	FSC - FSC-A	FSC - FSC-H	58796	96	612.458	63.349	63.349	401035	191102	367155	192111	359491	195562	157696	37053	39.32	19.39	95194	27177.5	25.93	14.15
non-transfected controls	B6	EGFP	GFP - BL1-A		18	96	0.188	0.019	0.036	277	N/A	268	N/A	259	N/A	28.3	N/A	10.23	N/A	14.83	N/A	5.54	N/A
non-transfected controls	B6	Singlets	GFP - BL1-A		50000	96	520.833	53.872	53.872	4	N/A	4	N/A	-41	N/A	66.81	N/A	1487.75	N/A	65.23	N/A	1630.86	N/A
non-transfected controls	B6	Singlets	mCherry - YL2-A		50000	96	520.833	53.872	53.872	1	N/A	1	N/A	-69	N/A	104.67	N/A	7655.83	N/A	103.78	N/A	10378.2	N/A
non-transfected controls	B8	All Events	N/A	N/A	84876	73	1162.68	100	100	N/A	N/A	N/A	N/A	N/A	N/A	N/A	N/A	N/A	N/A	N/A	N/A	N/A	N/A
non-transfected controls	B8	R1	FSC - FSC-A	SSC - SSC-A	61205	73	838.425	72.111	72.111	377976	1703	329695	1475	318474	1285	173514	793.59	45.91	46.6	97750.8	615.28	29.65	41.71
non-transfected controls	B8	Singlets	FSC - FSC-A	FSC - FSC-H	50000	73	684.932	58.909	81.693	333408	183328	319740	181561	318474	187378	91955.8	33480.1	27.58	18.26	72519.1	29478.5	22.68	16.24
non-transfected controls	B8	R1	FSC - FSC-A	FSC - FSC-H	61205	73	838.425	72.111	72.111	377976	184770	329695	183749	318474	187393	173514	41546.2	45.91	22.49	97750.8	33343.7	29.65	18.15
non-transfected controls	B8	EGFP	GFP - BL1-A		8	73	0.11	0.009	0.016	265	N/A	263	N/A	257	N/A	13.99	N/A	5.27	N/A	9.64	N/A	3.66	N/A
non-transfected controls	B8	Singlets	GFP - BL1-A		50000	73	684.932	58.909	58.909	5	N/A	5	N/A	-40	N/A	63.97	N/A	1322.05	N/A	63.75	N/A	1275.04	N/A
non-transfected controls	B8	Singlets	mCherry - YL2-A		50000	73	684.932	58.909	58.909	1	N/A	0	N/A	-66	N/A	100.07	N/A	18396.4	N/A	99.33	N/A	N/A	N/A
non-transfected controls	B9	All Events	N/A	N/A	91859	95	966.937	100	100	N/A	N/A	N/A	N/A	N/A	N/A	N/A	N/A	N/A	N/A	N/A	N/A	N/A	N/A
non-transfected controls	B9	R1	FSC - FSC-A	SSC - SSC-A	59751	95	628.958	65.046	65.046	395738	1912	360787	1738	345087	1442	162614	792.78	41.09	41.46	98088.8	714.61	27.19	41.12
non-transfected controls	B9	Singlets	FSC - FSC-A	FSC - FSC-H	50000	95	526.316	54.431	83.681	357565	190834	351376	190928	345087	195593	88440.2	32049.5	24.73	16.79	76679.3	27816.5	21.82	14.57
non-transfected controls	B9	R1	FSC - FSC-A	FSC - FSC-H	59751	95	628.958	65.046	65.046	395738	191843	360787	192711	345087	195593	162614	40150.2	41.09	20.93	98088.8	30796.6	27.19	15.98
non-transfected controls	B9	EGFP	GFP - BL1-A		11	95	0.116	0.012	0.022	279	N/A	267	N/A	251	N/A	43.88	N/A	15.72	N/A	19.27	N/A	7.22	N/A
non-transfected controls	B9	Singlets	GFP - BL1-A		50000	95	526.316	54.431	54.431	5	N/A	5	N/A	-40	N/A	65.15	N/A	1341.59	N/A	63.75	N/A	1275.04	N/A
non-transfected controls	B9	Singlets	mCherry - YL2-A		50000	95	526.316	54.431	54.431	1	N/A	1	N/A	-67	N/A	102.62	N/A	16958.8	N/A	100.82	N/A	10081.7	N/A
non-transfected controls	B10	All Events	N/A	N/A	77081	74	1041.63	100	100	N/A	N/A	N/A	N/A	N/A	N/A	N/A	N/A	N/A	N/A	N/A	N/A	N/A	N/A
non-transfected controls	B10	R1	FSC - FSC-A	SSC - SSC-A	58137	74	785.635	75.423	75.423	395253	1809	364413	1636	334892	1422	153789	738.16	38.91	40.81	84652	615.28	23.23	37.61
non-transfected controls	B10	Singlets	FSC - FSC-A	FSC - FSC-H	50000	74	675.676	64.867	86.004	360780	191656	357038	192312	334892	193528	79815.2	28301.8	22.12	14.77	68936.4	23809.8	19.31	12.38
non-transfected controls	B10	R1	FSC - FSC-A	FSC - FSC-H	58137	74	785.635	75.423	75.423	395253	191989	364413	193636	334892	197653	153789	35425.2	38.91	18.45	84652	25740.9	23.23	13.29
non-transfected controls	B10	EGFP	GFP - BL1-A		10	74	0.135	0.013	0.02	270	N/A	270	N/A	264	N/A	10.28	N/A	3.81	N/A	11.12	N/A	4.12	N/A
non-transfected controls	B10	Singlets	GFP - BL1-A		50000	74	675.676	64.867	64.867	5	N/A	5	N/A	-41	N/A	65.53	N/A	1364.15	N/A	65.23	N/A	1304.69	N/A
non-transfected controls	B10	Singlets	mCherry - YL2-A		50000	74	675.676	64.867	64.867	1	N/A	1	N/A	-67	N/A	102.82	N/A	16248.3	N/A	102.3	N/A	10229.9	N/A
non-transfected controls	B15	All Events	N/A	N/A	78987	110	718.064	100	100	N/A	N/A	N/A	N/A	N/A	N/A	N/A	N/A	N/A	N/A	N/A	N/A	N/A	N/A
non-transfected controls	B15	R1	FSC - FSC-A	SSC - SSC-A	58355	110	530.5	73.879	73.879	370884	1790	338314	1605	340978	1355	154340	783.91	41.61	43.79	87127.9	699.79	25.75	43.6
non-transfected controls	B15	Singlets	FSC - FSC-A	FSC - FSC-H	50000	110	454.545	63.302	85.682	339998	188344	332234	189021	340978	193546	86322.7	31556.3	25.39	16.75	70309.3	27560.8	21.16	14.58
non-transfected controls	B15	R1	FSC - FSC-A	FSC - FSC-H	58355	110	530.5	73.879	73.879	370884	188829	338314	190319	340978	193541	154340	39647.6	41.61	21	87127.9	30445.2	25.75	16
non-transfected controls	B15	EGFP	GFP - BL1-A		6	110	0.055	0.008	0.012	275	N/A	271	N/A	257	N/A	22.94	N/A	8.34	N/A	13.34	N/A	4.93	N/A
non-transfected controls	B15	Singlets	GFP - BL1-A		50000	110	454.545	63.302	63.302	4	N/A	4	N/A	-40	N/A	64.04	N/A	1445.76	N/A	62.27	N/A	1556.73	N/A
non-transfected controls	B15	Singlets	mCherry - YL2-A		50000	110	454.545	63.302	63.302	0	N/A	0	N/A	-67	N/A	100.48	N/A	113511	N/A	99.33	N/A	N/A	N/A
non-transfected controls	293T DJ21 (1)	All Events	N/A	N/A	113999	80	1424.99	100	100	N/A	N/A	N/A	N/A	N/A	N/A	N/A	N/A	N/A	N/A	N/A	N/A	N/A	N/A
non-transfected controls	293T DJ21 (1)	R1	FSC - FSC-A	SSC - SSC-A	61817	80	772.712	54.226	54.226	417778	1583	372315	1403	359343	1250	184360	739.16	44.13	46.7	112734	588.59	30.28	41.95
non-transfected controls	293T DJ21 (1)	Singlets	FSC - FSC-A	FSC - FSC-H	50531	80	631.638	44.326	81.743	373832	200021	361747	193695	359343	189434	95544.4	43933.3	25.56	21.96	83695.7	32431.9	23.14	16.74
non-transfected controls	293T DJ21 (1)	R1	FSC - FSC-A	FSC - FSC-H	61817	80	772.712	54.226	54.226	417778	199126	372315	195293	359343	193495	184360	52148.8	44.13	26.19	112734	36722.5	30.28	18.8
non-transfected controls	293T DJ21 (1)	EGFP	GFP - BL1-A		31	80	0.388	0.027	0.061	276	N/A	274	N/A	257	N/A	27.06	N/A	9.81	N/A	20.76	N/A	7.58	N/A
non-transfected controls	293T DJ21 (1)	Singlets	GFP - BL1-A		50531	80	631.638	44.326	44.326	3	N/A	3	N/A	-43	N/A	68.31	N/A	2143.72	N/A	66.72	N/A	2223.9	N/A
non-transfected controls	293T DJ21 (1)	Singlets	mCherry - YL2-A		50531	80	631.638	44.326	44.326	0	N/A	0	N/A	-70	N/A	107.76	N/A	31561.7	N/A	105.26	N/A	N/A	N/A
non-transfected controls	Sample	All Events	N/A	N/A	112	200	0.56	100	100	N/A	N/A	N/A	N/A	N/A	N/A	N/A	N/A	N/A	N/A	N/A	N/A	N/A	N/A
non-transfected controls	Sample	R1	FSC - FSC-A	SSC - SSC-A	8	200	0.04	7.143	7.143	853278	1076	1048575	1126	132464	1389	368741	391.07	43.21	36.34	0	455.16	0	40.44
non-transfected controls	Sample	Singlets	FSC - FSC-A	FSC - FSC-H	0	200	0	0	0	N/A	N/A	N/A	N/A	N/A	N/A	N/A	N/A	N/A	N/A	N/A	N/A	N/A	N/A
non-transfected controls	Sample	R1	FSC - FSC-A	FSC - FSC-H	8	200	0.04	7.143	7.143	853278	55193	1048575	54110	132464	16836	368741	30168.9	43.21	54.66	0	21995.8	0	40.65
non-transfected controls	Sample	EGFP	GFP - BL1-A		0	200	0	0	N/A	N/A	N/A	N/A	N/A	N/A	N/A	N/A	N/A	N/A	N/A	N/A	N/A	N/A	N/A
non-transfected controls	Sample	Singlets	GFP - BL1-A		0	200	0	0	0	N/A	N/A	N/A	N/A	N/A	N/A	N/A	N/A	N/A	N/A	N/A	N/A	N/A	N/A
non-transfected controls	Sample	Singlets	mCherry - YL2-A		0	200	0	0	0	N/A	N/A	N/A	N/A	N/A	N/A	N/A	N/A	N/A	N/A	N/A	N/A	N/A	N/A

## Sheet: Experiment 4
Group	Sample	Gate	X Parameter	Y Parameter	Count	Volume	Concentration	%Total	%Gated	X Mean	Y Mean	X Median	Y Median	X Peak	Y Peak	X SD	Y SD	X %CV	Y %CV	X rSD	Y rSD	X %rCV	Y %rCV
regular retro assay	B1	All Events	N/A	N/A	104079	114	912.974	100	100	N/A	N/A	N/A	N/A	N/A	N/A	N/A	N/A	N/A	N/A	N/A	N/A	N/A	N/A
regular retro assay	B1	R1	FSC - FSC-A	SSC - SSC-A	61483	114	539.325	59.073	59.073	419618	1929	380851	1784	357376	1349	184291	902.7	43.92	46.79	135050	925.14	35.46	51.86
regular retro assay	B1	Singlets	FSC - FSC-A	FSC - FSC-H	50000	114	438.596	48.04	81.323	371192	196895	364126	197419	357376	201712	102411	34505.4	27.59	17.52	100802	31366.6	27.68	15.89
regular retro assay	B1	R1	FSC - FSC-A	FSC - FSC-H	61483	114	539.325	59.073	59.073	419618	198015	380851	199913	357376	205858	184291	42486.6	43.92	21.46	135050	34643.9	35.46	17.33
regular retro assay	B1	EGFP	GFP - BL1-A		902	114	7.912	0.867	1.804	1089	N/A	576	N/A	277	N/A	1333.72	N/A	122.5	N/A	401.78	N/A	69.81	N/A
regular retro assay	B1	Singlets	GFP - BL1-A		50000	114	438.596	48.04	48.04	27	N/A	8	N/A	-41	N/A	239.46	N/A	893.07	N/A	66.72	N/A	833.96	N/A
regular retro assay	B5	All Events	N/A	N/A	111416	167	667.162	100	100	N/A	N/A	N/A	N/A	N/A	N/A	N/A	N/A	N/A	N/A	N/A	N/A	N/A	N/A
regular retro assay	B5	R1	FSC - FSC-A	SSC - SSC-A	58993	167	353.251	52.948	52.948	415473	2023	395169	1910	381941	1361	164228	926.6	39.53	45.81	120805	1014.1	30.57	53.09
regular retro assay	B5	Singlets	FSC - FSC-A	FSC - FSC-H	50000	167	299.401	44.877	84.756	388607	198432	387334	199311	381940	203760	99655.7	32870.5	25.64	16.57	98481	28299.1	25.43	14.2
regular retro assay	B5	R1	FSC - FSC-A	FSC - FSC-H	58993	167	353.251	52.948	52.948	415473	196728	395169	199962	381941	203760	164228	42024.9	39.53	21.36	120805	31287.3	30.57	15.65
regular retro assay	B5	EGFP	GFP - BL1-A		153	167	0.916	0.137	0.306	1423	N/A	692	N/A	265	N/A	2205.25	N/A	154.93	N/A	607.87	N/A	87.84	N/A
regular retro assay	B5	Singlets	GFP - BL1-A		50000	167	299.401	44.877	44.877	10	N/A	6	N/A	-42	N/A	159.72	N/A	1536.46	N/A	66.72	N/A	1111.95	N/A
regular retro assay	B7	All Events	N/A	N/A	94447	83	1137.92	100	100	N/A	N/A	N/A	N/A	N/A	N/A	N/A	N/A	N/A	N/A	N/A	N/A	N/A	N/A
regular retro assay	B7	R1	FSC - FSC-A	SSC - SSC-A	59722	83	719.542	63.233	63.233	413655	1862	375029	1699	320579	1311	174273	883.54	42.13	47.46	114960	885.11	30.65	52.1
regular retro assay	B7	Singlets	FSC - FSC-A	FSC - FSC-H	50000	83	602.41	52.94	83.721	369141	195647	361582	195342	320579	201761	94642.9	32083.6	25.64	16.4	89769.2	28780.2	24.83	14.73
regular retro assay	B7	R1	FSC - FSC-A	FSC - FSC-H	59722	83	719.542	63.233	63.233	413655	196743	375029	197339	320579	201765	174273	38897.9	42.13	19.77	114960	31266.5	30.65	15.84
regular retro assay	B7	EGFP	GFP - BL1-A		222	83	2.675	0.235	0.444	968	N/A	491	N/A	256	N/A	1093.57	N/A	112.96	N/A	304.67	N/A	62.12	N/A
regular retro assay	B7	Singlets	GFP - BL1-A		50000	83	602.41	52.94	52.94	10	N/A	5	N/A	-41	N/A	117.43	N/A	1197.81	N/A	65.23	N/A	1304.69	N/A
regular retro assay	B11	All Events	N/A	N/A	100866	116	869.534	100	100	N/A	N/A	N/A	N/A	N/A	N/A	N/A	N/A	N/A	N/A	N/A	N/A	N/A	N/A
regular retro assay	B11	R1	FSC - FSC-A	SSC - SSC-A	56323	116	485.543	55.839	55.839	397710	2005	385048	1906	369606	1414	142073	880.21	35.72	43.91	107220	922.18	27.85	48.38
regular retro assay	B11	Singlets	FSC - FSC-A	FSC - FSC-H	50000	116	431.034	49.571	88.774	381908	196277	380946	197316	369606	193569	94568.2	30245.2	24.76	15.41	92371.2	26763.9	24.25	13.56
regular retro assay	B11	R1	FSC - FSC-A	FSC - FSC-H	56323	116	485.543	55.839	55.839	397710	193906	385048	197297	369606	201703	142073	36875.7	35.72	19.02	107220	28516.3	27.85	14.45
regular retro assay	B11	EGFP	GFP - BL1-A		1862	116	16.052	1.846	3.724	2257	N/A	1172	N/A	1347	N/A	2850.62	N/A	126.29	N/A	1152.72	N/A	98.36	N/A
regular retro assay	B11	Singlets	GFP - BL1-A		50000	116	431.034	49.571	49.571	91	N/A	9	N/A	-42	N/A	699.08	N/A	772.38	N/A	71.16	N/A	790.72	N/A
regular retro assay	B17	All Events	N/A	N/A	105494	138	764.449	100	100	N/A	N/A	N/A	N/A	N/A	N/A	N/A	N/A	N/A	N/A	N/A	N/A	N/A	N/A
regular retro assay	B17	R1	FSC - FSC-A	SSC - SSC-A	56589	138	410.065	53.642	53.642	397418	2072	380953	1982	357349	1424	145174	908.84	36.53	43.86	108769	978.52	28.55	49.37
regular retro assay	B17	Singlets	FSC - FSC-A	FSC - FSC-H	50000	138	362.319	47.396	88.356	376860	195138	375007	195643	357349	197598	94968.8	30182.4	25.2	15.47	93546.1	26873.6	24.95	13.74
regular retro assay	B17	R1	FSC - FSC-A	FSC - FSC-H	56589	138	410.065	53.642	53.642	397418	193779	380953	196106	357349	197598	145174	36243.7	36.53	18.7	108769	28562.3	28.55	14.56
regular retro assay	B17	EGFP	GFP - BL1-A		731	138	5.297	0.693	1.462	1364	N/A	713	N/A	256	N/A	1710.25	N/A	125.39	N/A	582.66	N/A	81.72	N/A
regular retro assay	B17	Singlets	GFP - BL1-A		50000	138	362.319	47.396	47.396	27	N/A	8	N/A	-41	N/A	271.64	N/A	1006.19	N/A	68.2	N/A	852.49	N/A
regular retro assay	293T ZW	All Events	N/A	N/A	99607	72	1383.43	100	100	N/A	N/A	N/A	N/A	N/A	N/A	N/A	N/A	N/A	N/A	N/A	N/A	N/A	N/A
regular retro assay	293T ZW	R1	FSC - FSC-A	SSC - SSC-A	59101	72	820.847	59.334	59.334	380160	1901	344204	1751	312294	1339	163693	896.85	43.06	47.17	114658	910.32	33.31	51.99
regular retro assay	293T ZW	Singlets	FSC - FSC-A	FSC - FSC-H	50000	72	694.444	50.197	84.601	344004	186933	333667	186271	312294	191440	95390.7	32412.2	27.73	17.34	91315.6	30618.7	27.37	16.44
regular retro assay	293T ZW	R1	FSC - FSC-A	FSC - FSC-H	59101	72	820.847	59.334	59.334	380160	187078	344204	187778	312294	195564	163693	38599.4	43.06	20.63	114658	33241.4	33.31	17.7
regular retro assay	293T ZW	EGFP	GFP - BL1-A		616	72	8.556	0.618	1.232	1375	N/A	698	N/A	266	N/A	1977.73	N/A	143.83	N/A	550.79	N/A	78.97	N/A
regular retro assay	293T ZW	Singlets	GFP - BL1-A		50000	72	694.444	50.197	50.197	22	N/A	6	N/A	-41	N/A	274.34	N/A	1253.39	N/A	65.23	N/A	1087.24	N/A
regular retro assay	B3	All Events	N/A	N/A	93925	48	1956.77	100	100	N/A	N/A	N/A	N/A	N/A	N/A	N/A	N/A	N/A	N/A	N/A	N/A	N/A	N/A
regular retro assay	B3	R1	FSC - FSC-A	SSC - SSC-A	56718	48	1181.62	60.386	60.386	352561	1901	323629	1730	291847	1418	140348	807.49	39.81	42.47	96642.5	745.75	29.86	43.11
regular retro assay	B3	Singlets	FSC - FSC-A	FSC - FSC-H	50000	48	1041.67	53.234	88.155	328936	179860	317916	178706	291847	177135	88133.8	33419.4	26.79	18.58	81597.9	32083.5	25.67	17.95
regular retro assay	B3	R1	FSC - FSC-A	FSC - FSC-H	56718	48	1181.62	60.386	60.386	352561	179639	323629	179591	291847	177146	140348	38399.6	39.81	21.38	96642.5	34293.3	29.86	19.1
regular retro assay	B3	EGFP	GFP - BL1-A		158	48	3.292	0.168	0.316	984	N/A	523	N/A	252	N/A	1331.09	N/A	135.22	N/A	354.34	N/A	67.75	N/A
regular retro assay	B3	Singlets	GFP - BL1-A		50000	48	1041.67	53.234	53.234	6	N/A	3	N/A	-41	N/A	113.51	N/A	1806.53	N/A	63.75	N/A	2125.06	N/A
regular retro assay	B6	All Events	N/A	N/A	95368	76	1254.84	100	100	N/A	N/A	N/A	N/A	N/A	N/A	N/A	N/A	N/A	N/A	N/A	N/A	N/A	N/A
regular retro assay	B6	R1	FSC - FSC-A	SSC - SSC-A	56456	76	742.842	59.198	59.198	370449	2019	349215	1892	328632	1461	138062	842.55	37.27	41.72	98303.8	848.05	28.15	44.82
regular retro assay	B6	Singlets	FSC - FSC-A	FSC - FSC-H	50000	76	657.895	52.428	88.565	352496	188240	345055	188262	328632	193546	89302.1	31610.4	25.33	16.79	84371.1	29116	24.45	15.47
regular retro assay	B6	R1	FSC - FSC-A	FSC - FSC-H	56456	76	742.842	59.198	59.198	370449	186673	349215	188546	328632	193542	138062	37870.2	37.27	20.29	98303.8	31302.1	28.15	16.6
regular retro assay	B6	EGFP	GFP - BL1-A		54	76	0.711	0.057	0.108	1115	N/A	406	N/A	254	N/A	1853.38	N/A	166.17	N/A	216.46	N/A	53.32	N/A
regular retro assay	B6	Singlets	GFP - BL1-A		50000	76	657.895	52.428	52.428	5	N/A	4	N/A	-42	N/A	96.5	N/A	2021.32	N/A	65.23	N/A	1630.86	N/A
regular retro assay	B8	All Events	N/A	N/A	93735	54	1735.83	100	100	N/A	N/A	N/A	N/A	N/A	N/A	N/A	N/A	N/A	N/A	N/A	N/A	N/A	N/A
regular retro assay	B8	R1	FSC - FSC-A	SSC - SSC-A	59151	54	1095.39	63.104	63.104	361369	1834	326721	1655	312377	1360	155555	832.95	43.05	45.42	95562.5	759.09	29.25	45.87
regular retro assay	B8	Singlets	FSC - FSC-A	FSC - FSC-H	50000	54	925.926	53.342	84.529	331545	184953	320930	183524	312377	181250	87401.4	33928.4	26.36	18.34	76215.3	30663.9	23.75	16.71
regular retro assay	B8	R1	FSC - FSC-A	FSC - FSC-H	59151	54	1095.39	63.104	63.104	361369	183700	326721	184417	312377	189467	155555	41060.5	43.05	22.35	95562.5	33923.4	29.25	18.39
regular retro assay	B8	EGFP	GFP - BL1-A		26	54	0.481	0.028	0.052	485	N/A	312	N/A	252	N/A	597.7	N/A	123.33	N/A	77.84	N/A	24.99	N/A
regular retro assay	B8	Singlets	GFP - BL1-A		50000	54	925.926	53.342	53.342	2	N/A	3	N/A	-41	N/A	65.93	N/A	2865.97	N/A	63.01	N/A	2520.42	N/A
regular retro assay	B9	All Events	N/A	N/A	92410	63	1466.83	100	100	N/A	N/A	N/A	N/A	N/A	N/A	N/A	N/A	N/A	N/A	N/A	N/A	N/A	N/A
regular retro assay	B9	R1	FSC - FSC-A	SSC - SSC-A	57996	63	920.571	62.759	62.759	396000	1844	362640	1659	336894	1360	155219	822.04	39.2	44.57	91090.2	762.06	25.12	45.93
regular retro assay	B9	Singlets	FSC - FSC-A	FSC - FSC-H	50000	63	793.651	54.107	86.213	360354	193964	354241	194178	336894	193545	82309.5	29841.7	22.84	15.39	74312.4	26685.3	20.98	13.74
regular retro assay	B9	R1	FSC - FSC-A	FSC - FSC-H	57996	63	920.571	62.759	62.759	396000	194442	362640	195780	336894	197650	155219	36651.6	39.2	18.85	91090.2	28669.8	25.12	14.64
regular retro assay	B9	EGFP	GFP - BL1-A		63	63	1	0.068	0.126	729	N/A	374	N/A	265	N/A	993.12	N/A	136.23	N/A	167.53	N/A	44.8	N/A
regular retro assay	B9	Singlets	GFP - BL1-A		50000	63	793.651	54.107	54.107	4	N/A	3	N/A	-41	N/A	78.47	N/A	1813.28	N/A	63.75	N/A	2125.06	N/A
regular retro assay	B10	All Events	N/A	N/A	93864	41	2289.37	100	100	N/A	N/A	N/A	N/A	N/A	N/A	N/A	N/A	N/A	N/A	N/A	N/A	N/A	N/A
regular retro assay	B10	R1	FSC - FSC-A	SSC - SSC-A	58738	41	1432.63	62.578	62.578	351827	1773	318759	1577	291828	1334	153168	824.31	43.54	46.5	104165	716.1	32.68	45.41
regular retro assay	B10	Singlets	FSC - FSC-A	FSC - FSC-H	50000	41	1219.51	53.269	85.124	323942	178209	312877	176742	291826	171036	90215.4	33831.4	27.85	18.98	84651.3	32864.1	27.06	18.59
regular retro assay	B10	R1	FSC - FSC-A	FSC - FSC-H	58738	41	1432.63	62.578	62.578	351827	177421	318759	177530	291828	179243	153168	39750.8	43.54	22.4	104165	36102.8	32.68	20.34
regular retro assay	B10	EGFP	GFP - BL1-A		89	41	2.171	0.095	0.178	1366	N/A	714	N/A	251	N/A	1738.85	N/A	127.28	N/A	607.87	N/A	85.14	N/A
regular retro assay	B10	Singlets	GFP - BL1-A		50000	41	1219.51	53.269	53.269	6	N/A	4	N/A	-40	N/A	112.74	N/A	1899.04	N/A	62.27	N/A	1556.73	N/A
regular retro assay	B15	All Events	N/A	N/A	82619	58	1424.47	100	100	N/A	N/A	N/A	N/A	N/A	N/A	N/A	N/A	N/A	N/A	N/A	N/A	N/A	N/A
regular retro assay	B15	R1	FSC - FSC-A	SSC - SSC-A	56776	58	978.897	68.72	68.72	367054	1799	336864	1600	328661	1274	147337	859.18	40.14	47.75	96217	827.29	28.56	51.71
regular retro assay	B15	Singlets	FSC - FSC-A	FSC - FSC-H	50000	58	862.069	60.519	88.065	342275	189835	331563	189323	328661	185355	90219.3	33000.9	26.36	17.38	81406.6	30257.6	24.55	15.98
regular retro assay	B15	R1	FSC - FSC-A	FSC - FSC-H	56776	58	978.897	68.72	68.72	367054	189866	336864	190393	328661	185355	147337	39553.7	40.14	20.83	96217	32824.8	28.56	17.24
regular retro assay	B15	EGFP	GFP - BL1-A		61	58	1.052	0.074	0.122	711	N/A	417	N/A	264	N/A	685.82	N/A	96.48	N/A	235.73	N/A	56.53	N/A
regular retro assay	B15	Singlets	GFP - BL1-A		50000	58	862.069	60.519	60.519	5	N/A	4	N/A	-40	N/A	73.15	N/A	1477.35	N/A	63.75	N/A	1593.79	N/A
regular retro assay	293T DJ21 (1)	All Events	N/A	N/A	95452	96	994.292	100	100	N/A	N/A	N/A	N/A	N/A	N/A	N/A	N/A	N/A	N/A	N/A	N/A	N/A	N/A
regular retro assay	293T DJ21 (1)	R1	FSC - FSC-A	SSC - SSC-A	59046	96	615.063	61.859	61.859	417042	1893	382010	1740	365514	1336	168822	893.38	40.48	47.18	115973	898.46	30.36	51.64
regular retro assay	293T DJ21 (1)	Singlets	FSC - FSC-A	FSC - FSC-H	50000	96	520.833	52.382	84.68	375894	197362	368752	196745	365514	199726	95533.1	31520.2	25.41	15.97	92152.5	27741.7	24.99	14.1
regular retro assay	293T DJ21 (1)	R1	FSC - FSC-A	FSC - FSC-H	59046	96	615.063	61.859	61.859	417042	198119	382010	198476	365514	199717	168822	37643.3	40.48	19	115973	29739.5	30.36	14.98
regular retro assay	293T DJ21 (1)	EGFP	GFP - BL1-A		517	96	5.385	0.542	1.034	1238	N/A	655	N/A	255	N/A	1605.3	N/A	129.69	N/A	502.6	N/A	76.73	N/A
regular retro assay	293T DJ21 (1)	Singlets	GFP - BL1-A		50000	96	520.833	52.382	52.382	19	N/A	7	N/A	-42	N/A	215.93	N/A	1148.67	N/A	66.72	N/A	953.1	N/A
XRN1 rescue retro assay	B3	All Events	N/A	N/A	104771	56	1870.91	100	100	N/A	N/A	N/A	N/A	N/A	N/A	N/A	N/A	N/A	N/A	N/A	N/A	N/A	N/A
XRN1 rescue retro assay	B3	R1	FSC - FSC-A	SSC - SSC-A	59003	56	1053.62	56.316	56.316	367158	1908	333349	1719	318554	1384	159327	839.75	43.39	44.01	115440	790.23	34.63	45.97
XRN1 rescue retro assay	B3	Singlets	FSC - FSC-A	FSC - FSC-H	50000	56	892.857	47.723	84.741	338225	183081	325851	181074	318554	179230	96961.1	37205.5	28.67	20.32	92956.1	36148	28.53	19.96
XRN1 rescue retro assay	B3	R1	FSC - FSC-A	FSC - FSC-H	59003	56	1053.62	56.316	56.316	367158	182466	333349	182022	318554	179210	159327	43711.9	43.39	23.96	115440	39754.4	34.63	21.84
XRN1 rescue retro assay	B3	EGFP	GFP - BL1-A		441	56	7.875	0.421	0.882	1331	N/A	691	N/A	256	N/A	1687.93	N/A	126.84	N/A	557.46	N/A	80.67	N/A
XRN1 rescue retro assay	B3	Singlets	GFP - BL1-A		50000	56	892.857	47.723	47.723	16	N/A	5	N/A	-40	N/A	211.38	N/A	1287.7	N/A	63.75	N/A	1275.04	N/A
XRN1 rescue retro assay	B6	All Events	N/A	N/A	109558	89	1230.99	100	100	N/A	N/A	N/A	N/A	N/A	N/A	N/A	N/A	N/A	N/A	N/A	N/A	N/A	N/A
XRN1 rescue retro assay	B6	R1	FSC - FSC-A	SSC - SSC-A	58024	89	651.955	52.962	52.962	378536	2074	360615	1958	349265	1451	148768	878.56	39.3	42.36	119431	922.18	33.12	47.1
XRN1 rescue retro assay	B6	Singlets	FSC - FSC-A	FSC - FSC-H	50000	89	561.798	45.638	86.171	363947	189691	357779	189669	349265	191488	99169.2	34813.7	27.25	18.35	99535.1	31948.5	27.82	16.84
XRN1 rescue retro assay	B6	R1	FSC - FSC-A	FSC - FSC-H	58024	89	651.955	52.962	52.962	378536	186796	360615	189300	349265	199688	148768	42730.4	39.3	22.88	119431	35335.6	33.12	18.67
XRN1 rescue retro assay	B6	EGFP	GFP - BL1-A		199	89	2.236	0.182	0.398	1985	N/A	786	N/A	256	N/A	3257.35	N/A	164.12	N/A	733.89	N/A	93.37	N/A
XRN1 rescue retro assay	B6	Singlets	GFP - BL1-A		50000	89	561.798	45.638	45.638	13	N/A	5	N/A	-41	N/A	248.98	N/A	1952.72	N/A	65.23	N/A	1304.69	N/A
XRN1 rescue retro assay	B8	All Events	N/A	N/A	114338	78	1465.87	100	100	N/A	N/A	N/A	N/A	N/A	N/A	N/A	N/A	N/A	N/A	N/A	N/A	N/A	N/A
XRN1 rescue retro assay	B8	R1	FSC - FSC-A	SSC - SSC-A	60286	78	772.897	52.726	52.726	375085	1933	343386	1759	349089	1362	164319	883.42	43.81	45.7	119602	879.18	34.83	49.98
XRN1 rescue retro assay	B8	Singlets	FSC - FSC-A	FSC - FSC-H	50000	78	641.026	43.73	82.938	348118	189147	337107	187579	349098	183292	99249.8	38190.3	28.51	20.19	93219.2	35083.5	27.65	18.7
XRN1 rescue retro assay	B8	R1	FSC - FSC-A	FSC - FSC-H	60286	78	772.897	52.726	52.726	375085	187239	343386	188084	349089	191451	164319	46150.2	43.81	24.65	119602	39485.3	34.83	20.99
XRN1 rescue retro assay	B8	EGFP	GFP - BL1-A		55	78	0.705	0.048	0.11	1645	N/A	625	N/A	280	N/A	2831.54	N/A	172.13	N/A	511.5	N/A	81.84	N/A
XRN1 rescue retro assay	B8	Singlets	GFP - BL1-A		50000	78	641.026	43.73	43.73	5	N/A	4	N/A	-40	N/A	125.7	N/A	2378.09	N/A	63.75	N/A	1593.79	N/A
XRN1 rescue retro assay	B9	All Events	N/A	N/A	105348	61	1727.02	100	100	N/A	N/A	N/A	N/A	N/A	N/A	N/A	N/A	N/A	N/A	N/A	N/A	N/A	N/A
XRN1 rescue retro assay	B9	R1	FSC - FSC-A	SSC - SSC-A	59339	61	972.77	56.327	56.327	394947	1913	364017	1723	332794	1361	165214	860.21	41.83	44.97	116354	836.19	31.96	48.53
XRN1 rescue retro assay	B9	Singlets	FSC - FSC-A	FSC - FSC-H	50000	61	819.672	47.462	84.262	361861	191750	354190	190929	332794	191468	96102.9	35667.6	26.56	18.6	92932.3	32705.4	26.24	17.13
XRN1 rescue retro assay	B9	R1	FSC - FSC-A	FSC - FSC-H	59339	61	972.77	56.327	56.327	394947	191657	364017	192332	332794	191461	165214	43369.3	41.83	22.63	116354	36289.6	31.96	18.87
XRN1 rescue retro assay	B9	EGFP	GFP - BL1-A		270	61	4.426	0.256	0.54	1990	N/A	1109	N/A	261	N/A	2633.25	N/A	132.36	N/A	1078.59	N/A	97.3	N/A
XRN1 rescue retro assay	B9	Singlets	GFP - BL1-A		50000	61	819.672	47.462	47.462	15	N/A	4	N/A	-41	N/A	250.69	N/A	1672.9	N/A	65.23	N/A	1630.86	N/A
XRN1 rescue retro assay	B10	All Events	N/A	N/A	113636	61	1862.88	100	100	N/A	N/A	N/A	N/A	N/A	N/A	N/A	N/A	N/A	N/A	N/A	N/A	N/A	N/A
XRN1 rescue retro assay	B10	R1	FSC - FSC-A	SSC - SSC-A	61394	61	1006.46	54.027	54.027	354048	1853	321338	1670	281567	1346	165804	864.85	46.83	46.66	127818	812.46	39.78	48.65
XRN1 rescue retro assay	B10	Singlets	FSC - FSC-A	FSC - FSC-H	50000	61	819.672	44	81.441	333754	182925	319637	179470	281567	173040	102245	40821.4	30.63	22.32	99480.2	38222.2	31.12	21.3
XRN1 rescue retro assay	B10	R1	FSC - FSC-A	FSC - FSC-H	61394	61	1006.46	54.027	54.027	354048	178709	321338	178135	281567	181240	165804	49166.9	46.83	27.51	127818	44246.7	39.78	24.84
XRN1 rescue retro assay	B10	EGFP	GFP - BL1-A		329	61	5.393	0.29	0.658	1537	N/A	753	N/A	293	N/A	2237.72	N/A	145.56	N/A	650.86	N/A	86.44	N/A
XRN1 rescue retro assay	B10	Singlets	GFP - BL1-A		50000	61	819.672	44	44	14	N/A	4	N/A	-40	N/A	228.88	N/A	1591.67	N/A	63.75	N/A	1593.79	N/A
XRN1 rescue retro assay	B15	All Events	N/A	N/A	102015	96	1062.66	100	100	N/A	N/A	N/A	N/A	N/A	N/A	N/A	N/A	N/A	N/A	N/A	N/A	N/A	N/A
XRN1 rescue retro assay	B15	R1	FSC - FSC-A	SSC - SSC-A	58239	96	606.656	57.089	57.089	372890	1943	349954	1770	324551	1342	152666	885.97	40.94	45.6	111555	920.69	31.88	52.02
XRN1 rescue retro assay	B15	Singlets	FSC - FSC-A	FSC - FSC-H	50000	96	520.833	49.012	85.853	355041	192786	346892	192965	324550	199681	96390.2	34789.2	27.15	18.05	92002	31771.4	26.52	16.46
XRN1 rescue retro assay	B15	R1	FSC - FSC-A	FSC - FSC-H	58239	96	606.656	57.089	57.089	372890	190202	349954	192920	324551	203799	152666	43632.1	40.94	22.94	111555	35517.2	31.88	18.41
XRN1 rescue retro assay	B15	EGFP	GFP - BL1-A		382	96	3.979	0.374	0.764	952	N/A	570	N/A	263	N/A	1015.41	N/A	106.69	N/A	407.71	N/A	71.53	N/A
XRN1 rescue retro assay	B15	Singlets	GFP - BL1-A		50000	96	520.833	49.012	49.012	13	N/A	6	N/A	-40	N/A	137.68	N/A	1046.48	N/A	65.23	N/A	1087.24	N/A
no XRN1 rescue retro assay	B3	All Events	N/A	N/A	102710	50	2054.2	100	100	N/A	N/A	N/A	N/A	N/A	N/A	N/A	N/A	N/A	N/A	N/A	N/A	N/A	N/A
no XRN1 rescue retro assay	B3	R1	FSC - FSC-A	SSC - SSC-A	57353	50	1147.06	55.84	55.84	364747	1946	332698	1772	312257	1421	149286	831.12	40.93	42.7	103760	794.67	31.19	44.85
no XRN1 rescue retro assay	B3	Singlets	FSC - FSC-A	FSC - FSC-H	50000	50	1000	48.681	87.179	336323	182012	325173	180668	312257	175092	91295.8	34304.5	27.15	18.85	86835.9	33231.7	26.7	18.39
no XRN1 rescue retro assay	B3	R1	FSC - FSC-A	FSC - FSC-H	57353	50	1147.06	55.84	55.84	364747	182319	332698	181909	312257	189439	149286	39485.3	40.93	21.66	103760	35717.3	31.19	19.63
no XRN1 rescue retro assay	B3	EGFP	GFP - BL1-A		88	50	1.76	0.086	0.176	1262	N/A	628	N/A	415	N/A	1546.25	N/A	122.57	N/A	507.79	N/A	80.92	N/A
no XRN1 rescue retro assay	B3	Singlets	GFP - BL1-A		50000	50	1000	48.681	48.681	6	N/A	4	N/A	-40	N/A	105.3	N/A	1725.75	N/A	63.75	N/A	1593.79	N/A
no XRN1 rescue retro assay	B6	All Events	N/A	N/A	107666	90	1196.29	100	100	N/A	N/A	N/A	N/A	N/A	N/A	N/A	N/A	N/A	N/A	N/A	N/A	N/A	N/A
no XRN1 rescue retro assay	B6	R1	FSC - FSC-A	SSC - SSC-A	57030	90	633.667	52.969	52.969	376203	2084	357196	1971	324674	1486	140966	853.2	37.47	40.95	104633	877.7	29.29	44.53
no XRN1 rescue retro assay	B6	Singlets	FSC - FSC-A	FSC - FSC-H	50000	90	555.556	46.44	87.673	360684	190585	353878	190520	324673	189399	92290.8	32509.5	25.59	17.06	88569	29012.3	25.03	15.23
no XRN1 rescue retro assay	B6	R1	FSC - FSC-A	FSC - FSC-H	57030	90	633.667	52.969	52.969	376203	187997	357196	190390	324674	189419	140966	39906.3	37.47	21.23	104633	31792.9	29.29	16.7
no XRN1 rescue retro assay	B6	EGFP	GFP - BL1-A		45	90	0.5	0.042	0.09	1479	N/A	409	N/A	261	N/A	2579.7	N/A	174.38	N/A	229.8	N/A	56.19	N/A
no XRN1 rescue retro assay	B6	Singlets	GFP - BL1-A		50000	90	555.556	46.44	46.44	5	N/A	4	N/A	-41	N/A	110.08	N/A	2188.34	N/A	65.23	N/A	1630.86	N/A
no XRN1 rescue retro assay	B8	All Events	N/A	N/A	107124	59	1815.66	100	100	N/A	N/A	N/A	N/A	N/A	N/A	N/A	N/A	N/A	N/A	N/A	N/A	N/A	N/A
no XRN1 rescue retro assay	B8	R1	FSC - FSC-A	SSC - SSC-A	60038	59	1017.59	56.045	56.045	374256	1883	334382	1692	318494	1363	164908	858.49	44.06	45.58	107472	803.57	32.14	47.49
no XRN1 rescue retro assay	B8	Singlets	FSC - FSC-A	FSC - FSC-H	50000	59	847.458	46.675	83.281	338724	186527	325640	184795	318494	187394	94031.7	35486.7	27.76	19.02	82951.5	32340	25.47	17.5
no XRN1 rescue retro assay	B8	R1	FSC - FSC-A	FSC - FSC-H	60038	59	1017.59	56.045	56.045	374256	186192	334382	186227	318494	187414	164908	42855.9	44.06	23.02	107472	35982.7	32.14	19.32
no XRN1 rescue retro assay	B8	EGFP	GFP - BL1-A		26	59	0.441	0.024	0.052	317	N/A	277	N/A	275	N/A	102.48	N/A	32.34	N/A	25.95	N/A	9.37	N/A
no XRN1 rescue retro assay	B8	Singlets	GFP - BL1-A		50000	59	847.458	46.675	46.675	3	N/A	3	N/A	-40	N/A	65.36	N/A	2222.88	N/A	63.75	N/A	2125.06	N/A
no XRN1 rescue retro assay	B9	All Events	N/A	N/A	102592	70	1465.6	100	100	N/A	N/A	N/A	N/A	N/A	N/A	N/A	N/A	N/A	N/A	N/A	N/A	N/A	N/A
no XRN1 rescue retro assay	B9	R1	FSC - FSC-A	SSC - SSC-A	59258	70	846.543	57.761	57.761	396197	1887	360758	1700	336950	1360	162669	845.84	41.06	44.82	102643	807.28	28.45	47.5
no XRN1 rescue retro assay	B9	Singlets	FSC - FSC-A	FSC - FSC-H	50000	70	714.286	48.737	84.377	359655	192615	351427	192401	336950	195571	89663.5	32915	24.93	17.09	81021.1	28867	23.05	15
no XRN1 rescue retro assay	B9	R1	FSC - FSC-A	FSC - FSC-H	59258	70	846.543	57.761	57.761	396197	192955	360758	193983	336950	195572	162669	40788.4	41.06	21.14	102643	31586.8	28.45	16.28
no XRN1 rescue retro assay	B9	EGFP	GFP - BL1-A		51	70	0.729	0.05	0.102	1431	N/A	740	N/A	254	N/A	1785.24	N/A	124.79	N/A	704.23	N/A	95.17	N/A
no XRN1 rescue retro assay	B9	Singlets	GFP - BL1-A		50000	70	714.286	48.737	48.737	5	N/A	3	N/A	-41	N/A	97.74	N/A	2110.69	N/A	65.23	N/A	2174.48	N/A
no XRN1 rescue retro assay	B10	All Events	N/A	N/A	101026	45	2245.02	100	100	N/A	N/A	N/A	N/A	N/A	N/A	N/A	N/A	N/A	N/A	N/A	N/A	N/A	N/A
no XRN1 rescue retro assay	B10	R1	FSC - FSC-A	SSC - SSC-A	59378	45	1319.51	58.775	58.775	341639	1829	312015	1650	293897	1356	149355	840.7	43.72	45.96	109179	766.5	34.99	46.45
no XRN1 rescue retro assay	B10	Singlets	FSC - FSC-A	FSC - FSC-H	50000	45	1111.11	49.492	84.206	323290	177017	309885	175169	293897	173040	93733.9	34820.3	28.99	19.67	88020.5	34187.3	28.4	19.52
no XRN1 rescue retro assay	B10	R1	FSC - FSC-A	FSC - FSC-H	59378	45	1319.51	58.775	58.775	341639	174004	312015	174535	293897	179199	149355	41948.9	43.72	24.11	109179	38393.4	34.99	22
no XRN1 rescue retro assay	B10	EGFP	GFP - BL1-A		74	45	1.644	0.073	0.148	1677	N/A	599	N/A	267	N/A	3062.3	N/A	182.55	N/A	490.74	N/A	82	N/A
no XRN1 rescue retro assay	B10	Singlets	GFP - BL1-A		50000	45	1111.11	49.492	49.492	6	N/A	4	N/A	-40	N/A	148.24	N/A	2376.33	N/A	63.75	N/A	1593.79	N/A
no XRN1 rescue retro assay	B15	All Events	N/A	N/A	96737	66	1465.71	100	100	N/A	N/A	N/A	N/A	N/A	N/A	N/A	N/A	N/A	N/A	N/A	N/A	N/A	N/A
no XRN1 rescue retro assay	B15	R1	FSC - FSC-A	SSC - SSC-A	58021	66	879.106	59.978	59.978	377185	1940	345103	1774	302117	1330	157367	886.83	41.72	45.71	112261	939.97	32.53	52.99
no XRN1 rescue retro assay	B15	Singlets	FSC - FSC-A	FSC - FSC-H	50000	66	757.576	51.687	86.176	350565	191654	338342	190766	302121	191481	98512.9	36399.1	28.1	18.99	92211.8	33672.8	27.25	17.65
no XRN1 rescue retro assay	B15	R1	FSC - FSC-A	FSC - FSC-H	58021	66	879.106	59.978	59.978	377185	191723	345103	191846	302117	191481	157367	44205.2	41.72	23.06	112261	37446	32.53	19.52
no XRN1 rescue retro assay	B15	EGFP	GFP - BL1-A		35	66	0.53	0.036	0.07	1031	N/A	457	N/A	253	N/A	1232.53	N/A	119.54	N/A	292.07	N/A	63.91	N/A
no XRN1 rescue retro assay	B15	Singlets	GFP - BL1-A		50000	66	757.576	51.687	51.687	5	N/A	5	N/A	-41	N/A	77.78	N/A	1430.41	N/A	63.75	N/A	1275.04	N/A
non-transfected controls(1)	B1	All Events	N/A	N/A	108924	107	1017.98	100	100	N/A	N/A	N/A	N/A	N/A	N/A	N/A	N/A	N/A	N/A	N/A	N/A	N/A	N/A
non-transfected controls(1)	B1	R1	FSC - FSC-A	SSC - SSC-A	59771	107	558.607	54.874	54.874	375145	1909	339676	1733	330734	1432	164021	787.42	43.72	41.25	110144	710.17	32.43	40.98
non-transfected controls(1)	B1	Singlets	FSC - FSC-A	FSC - FSC-H	50000	107	467.29	45.904	83.653	335392	180525	328973	181559	330734	185328	92286.6	31231.4	27.52	17.3	85318.4	30019.7	25.93	16.53
non-transfected controls(1)	B1	R1	FSC - FSC-A	FSC - FSC-H	59771	107	558.607	54.874	54.874	375145	181379	339676	183237	330734	185327	164021	37710.8	43.72	20.79	110144	32377	32.43	17.67
non-transfected controls(1)	B1	EGFP	GFP - BL1-A		20	107	0.187	0.018	0.04	284	N/A	276	N/A	265	N/A	30.22	N/A	10.63	N/A	27.43	N/A	9.94	N/A
non-transfected controls(1)	B1	Singlets	GFP - BL1-A		50000	107	467.29	45.904	45.904	4	N/A	4	N/A	-41	N/A	65.71	N/A	1602.25	N/A	63.75	N/A	1593.79	N/A
non-transfected controls(1)	B7	All Events	N/A	N/A	95636	81	1180.69	100	100	N/A	N/A	N/A	N/A	N/A	N/A	N/A	N/A	N/A	N/A	N/A	N/A	N/A	N/A
non-transfected controls(1)	B7	R1	FSC - FSC-A	SSC - SSC-A	59277	81	731.815	61.982	61.982	338408	1823	303466	1635	261176	1385	153445	793.2	45.34	43.51	103540	680.51	34.12	41.62
non-transfected controls(1)	B7	Singlets	FSC - FSC-A	FSC - FSC-H	50000	81	617.284	52.282	84.35	309472	173167	297804	172307	261176	181214	90747.2	32465.7	29.32	18.75	82825.4	32494.9	27.81	18.86
non-transfected controls(1)	B7	R1	FSC - FSC-A	FSC - FSC-H	59277	81	731.815	61.982	61.982	338408	172444	303466	173067	261176	181228	153445	38188.1	45.34	22.15	103540	35775.1	34.12	20.67
non-transfected controls(1)	B7	EGFP	GFP - BL1-A		13	81	0.16	0.014	0.026	299	N/A	281	N/A	254	N/A	57.61	N/A	19.28	N/A	26.69	N/A	9.5	N/A
non-transfected controls(1)	B7	Singlets	GFP - BL1-A		50000	81	617.284	52.282	52.282	4	N/A	4	N/A	-40	N/A	63.7	N/A	1625.73	N/A	62.27	N/A	1556.73	N/A
non-transfected controls(1)	293T ZW	All Events	N/A	N/A	81455	51	1597.16	100	100	N/A	N/A	N/A	N/A	N/A	N/A	N/A	N/A	N/A	N/A	N/A	N/A	N/A	N/A
non-transfected controls(1)	293T ZW	R1	FSC - FSC-A	SSC - SSC-A	60715	51	1190.49	74.538	74.538	414286	1645	357437	1423	336897	1261	184106	770.71	44.44	46.84	98333.4	582.66	27.51	40.95
non-transfected controls(1)	293T ZW	Singlets	FSC - FSC-A	FSC - FSC-H	50000	51	980.392	61.384	82.352	349542	187072	340817	186045	336897	187389	82414.4	30758.4	23.58	16.44	73317.5	27213.1	21.51	14.63
non-transfected controls(1)	293T ZW	R1	FSC - FSC-A	FSC - FSC-H	60715	51	1190.49	74.538	74.538	414286	191145	357437	189638	336897	191475	184106	36439.3	44.44	19.06	98333.4	29331.8	27.51	15.47
non-transfected controls(1)	293T ZW	EGFP	GFP - BL1-A		9	51	0.176	0.011	0.018	298	N/A	259	N/A	255	N/A	67.96	N/A	22.81	N/A	5.93	N/A	2.29	N/A
non-transfected controls(1)	293T ZW	Singlets	GFP - BL1-A		50000	51	980.392	61.384	61.384	3	N/A	3	N/A	-41	N/A	65.13	N/A	2016.38	N/A	63.75	N/A	2125.06	N/A
non-transfected controls(1)	B6	All Events	N/A	N/A	96299	100	962.99	100	100	N/A	N/A	N/A	N/A	N/A	N/A	N/A	N/A	N/A	N/A	N/A	N/A	N/A	N/A
non-transfected controls(1)	B6	R1	FSC - FSC-A	SSC - SSC-A	58270	100	582.7	60.509	60.509	362052	1889	335328	1732	330760	1429	150328	792.93	41.52	41.98	104663	724.99	31.21	41.86
non-transfected controls(1)	B6	Singlets	FSC - FSC-A	FSC - FSC-H	50000	100	500	51.922	85.807	336388	182468	329682	182943	330760	189384	91284.6	31200.7	27.14	17.1	85977.5	29520	26.08	16.14
non-transfected controls(1)	B6	R1	FSC - FSC-A	FSC - FSC-H	58270	100	582.7	60.509	60.509	362052	181468	335328	183579	330760	189408	150328	37741.8	41.52	20.8	104663	31967.1	31.21	17.41
non-transfected controls(1)	B6	EGFP	GFP - BL1-A		17	100	0.17	0.018	0.034	286	N/A	269	N/A	262	N/A	55.16	N/A	19.27	N/A	14.83	N/A	5.51	N/A
non-transfected controls(1)	B6	Singlets	GFP - BL1-A		50000	100	500	51.922	51.922	4	N/A	4	N/A	-41	N/A	65.03	N/A	1827.6	N/A	63.75	N/A	1593.79	N/A
non-transfected controls(1)	B9	All Events	N/A	N/A	90391	92	982.511	100	100	N/A	N/A	N/A	N/A	N/A	N/A	N/A	N/A	N/A	N/A	N/A	N/A	N/A	N/A
non-transfected controls(1)	B9	R1	FSC - FSC-A	SSC - SSC-A	58830	92	639.457	65.084	65.084	355254	1845	324944	1665	332753	1387	154120	795.53	43.38	43.12	106752	713.13	32.85	42.83
non-transfected controls(1)	B9	Singlets	FSC - FSC-A	FSC - FSC-H	50000	92	543.478	55.315	84.991	327267	179998	318881	179704	332753	183305	92361	32221.2	28.22	17.9	86119.8	31395.5	27.01	17.47
non-transfected controls(1)	B9	R1	FSC - FSC-A	FSC - FSC-H	58830	92	639.457	65.084	65.084	355254	179583	324944	180668	332753	183303	154120	38822.9	43.38	21.62	106752	34538.7	32.85	19.12
non-transfected controls(1)	B9	EGFP	GFP - BL1-A		19	92	0.207	0.021	0.038	309	N/A	271	N/A	257	N/A	81.99	N/A	26.57	N/A	28.17	N/A	10.39	N/A
non-transfected controls(1)	B9	Singlets	GFP - BL1-A		50000	92	543.478	55.315	55.315	4	N/A	4	N/A	-40	N/A	64.72	N/A	1480.96	N/A	63.75	N/A	1593.79	N/A
non-transfected controls(1)	B15	All Events	N/A	N/A	79698	111	718	100	100	N/A	N/A	N/A	N/A	N/A	N/A	N/A	N/A	N/A	N/A	N/A	N/A	N/A	N/A
non-transfected controls(1)	B15	R1	FSC - FSC-A	SSC - SSC-A	57652	111	519.387	72.338	72.338	337690	1810	311980	1639	308213	1364	146121	786.14	43.27	43.44	99315.7	720.54	31.83	43.96
non-transfected controls(1)	B15	Singlets	FSC - FSC-A	FSC - FSC-H	50000	111	450.45	62.737	86.727	318457	180210	309530	180388	308213	185360	93003.1	33502.7	29.2	18.59	82163.5	32847	26.54	18.21
non-transfected controls(1)	B15	R1	FSC - FSC-A	FSC - FSC-H	57652	111	519.387	72.338	72.338	337690	179055	311980	180622	308213	191468	146121	40146.6	43.27	22.42	99315.7	36366.7	31.83	20.13
non-transfected controls(1)	B15	EGFP	GFP - BL1-A		7	111	0.063	0.009	0.014	278	N/A	276	N/A	252	N/A	22.04	N/A	7.92	N/A	32.62	N/A	11.82	N/A
non-transfected controls(1)	B15	Singlets	GFP - BL1-A		50000	111	450.45	62.737	62.737	5	N/A	5	N/A	-39	N/A	62.81	N/A	1297.34	N/A	62.27	N/A	1245.38	N/A
non-transfected controls(1)	293T DJ21 (1)	All Events	N/A	N/A	106753	78	1368.63	100	100	N/A	N/A	N/A	N/A	N/A	N/A	N/A	N/A	N/A	N/A	N/A	N/A	N/A	N/A
non-transfected controls(1)	293T DJ21 (1)	R1	FSC - FSC-A	SSC - SSC-A	57597	78	738.423	53.954	53.954	382081	1853	352833	1687	345001	1436	155932	753.4	40.81	40.67	101256	655.31	28.7	38.84
non-transfected controls(1)	293T DJ21 (1)	Singlets	FSC - FSC-A	FSC - FSC-H	50000	78	641.026	46.837	86.81	347733	190993	344140	191810	345001	193553	89926.4	32880.3	25.86	17.22	83915.9	31896.7	24.38	16.63
non-transfected controls(1)	293T DJ21 (1)	R1	FSC - FSC-A	FSC - FSC-H	57597	78	738.423	53.954	53.954	382081	192018	352833	193594	345001	195570	155932	38163.9	40.81	19.88	101256	33745.5	28.7	17.43
non-transfected controls(1)	293T DJ21 (1)	EGFP	GFP - BL1-A		37	78	0.474	0.035	0.074	286	N/A	267	N/A	252	N/A	53.59	N/A	18.74	N/A	20.76	N/A	7.77	N/A
non-transfected controls(1)	293T DJ21 (1)	Singlets	GFP - BL1-A		50000	78	641.026	46.837	46.837	4	N/A	4	N/A	-41	N/A	66.36	N/A	1504.57	N/A	63.75	N/A	1593.79	N/A
XRN1 rescue retro assay	Sample	All Events	N/A	N/A	1818	252	7.214	100	100	N/A	N/A	N/A	N/A	N/A	N/A	N/A	N/A	N/A	N/A	N/A	N/A	N/A	N/A
XRN1 rescue retro assay	Sample	R1	FSC - FSC-A	SSC - SSC-A	1057	252	4.194	58.141	58.141	396693	1820	385488	1649	392323	1261	164257	877.08	41.41	48.2	106531	855.46	27.64	51.88
XRN1 rescue retro assay	Sample	Singlets	FSC - FSC-A	FSC - FSC-H	909	252	3.607	50	85.998	377254	230035	384034	236612	392323	247039	92265.1	36139.2	24.46	15.71	86827	32205	22.61	13.61
XRN1 rescue retro assay	Sample	R1	FSC - FSC-A	FSC - FSC-H	1057	252	4.194	58.141	58.141	396693	223386	385488	236474	392323	247039	164257	49642.1	41.41	22.22	106531	35708.4	27.64	15.1
XRN1 rescue retro assay	Sample	Singlets	GFP - BL1-A		909	252	3.607	50	50	25	N/A	11	N/A	-51	N/A	252.71	N/A	1010.01	N/A	80.06	N/A	727.82	N/A

## Sheet: Experiment 5
Group	Sample	Gate	X Parameter	Y Parameter	Count	Volume	Concentration	%Total	%Gated	X Mean	Y Mean	X Median	Y Median	X Peak	Y Peak	X SD	Y SD	X %CV	Y %CV	X rSD	Y rSD	X %rCV	Y %rCV
regular retro assay	B1	All Events	N/A	N/A	127354	67	1900.81	100	100	N/A	N/A	N/A	N/A	N/A	N/A	N/A	N/A	N/A	N/A	N/A	N/A	N/A	N/A
regular retro assay	B1	R1	FSC - FSC-A	SSC - SSC-A	59093	67	881.985	46.401	46.401	360558	1991	338557	1863	291948	1409	151793	879.29	42.1	44.17	125733	899.94	37.14	48.31
regular retro assay	B1	Singlets	FSC - FSC-A	FSC - FSC-H	50000	67	746.269	39.261	84.612	347426	190422	337255	188093	312274	187382	102707	42089.6	29.56	22.1	103035	40087.3	30.55	21.31
regular retro assay	B1	R1	FSC - FSC-A	FSC - FSC-H	59093	67	881.985	46.401	46.401	360558	185892	338557	186553	291948	187387	151793	49393.2	42.1	26.57	125733	44918.3	37.14	24.08
regular retro assay	B1	EGFP	GFP - BL1-A		4124	67	61.552	3.238	8.248	2028	N/A	937	N/A	433	N/A	2824.97	N/A	139.26	N/A	871.03	N/A	93.01	N/A
regular retro assay	B1	Singlets	GFP - BL1-A		50000	67	746.269	39.261	39.261	178	N/A	16	N/A	-40	N/A	985.17	N/A	553.39	N/A	74.13	N/A	463.31	N/A
regular retro assay	B5	All Events	N/A	N/A	127080	69	1841.74	100	100	N/A	N/A	N/A	N/A	N/A	N/A	N/A	N/A	N/A	N/A	N/A	N/A	N/A	N/A
regular retro assay	B5	R1	FSC - FSC-A	SSC - SSC-A	58164	69	842.957	45.77	45.77	377170	1997	357411	1856	347213	1379	153075	911.03	40.59	45.62	126212	962.21	35.31	51.84
regular retro assay	B5	Singlets	FSC - FSC-A	FSC - FSC-H	50000	69	724.638	39.345	85.964	360640	189557	353783	189215	347213	191488	101890	37810.7	28.25	19.95	104856	37039.8	29.64	19.58
regular retro assay	B5	R1	FSC - FSC-A	FSC - FSC-H	58164	69	842.957	45.77	45.77	377170	186691	357411	188635	347213	191488	153075	44980.9	40.59	24.09	126212	40597.3	35.31	21.52
regular retro assay	B5	EGFP	GFP - BL1-A		983	69	14.246	0.774	1.966	2126	N/A	878	N/A	326	N/A	3051.58	N/A	143.51	N/A	818.4	N/A	93.21	N/A
regular retro assay	B5	Singlets	GFP - BL1-A		50000	69	724.638	39.345	39.345	49	N/A	8	N/A	-41	N/A	523.42	N/A	1067.82	N/A	68.2	N/A	852.49	N/A
regular retro assay	B7	All Events	N/A	N/A	134161	75	1788.81	100	100	N/A	N/A	N/A	N/A	N/A	N/A	N/A	N/A	N/A	N/A	N/A	N/A	N/A	N/A
regular retro assay	B7	R1	FSC - FSC-A	SSC - SSC-A	59620	75	794.933	44.439	44.439	375223	2001	347433	1861	316369	1408	160675	884.26	42.82	44.18	128670	916.25	37.03	49.23
regular retro assay	B7	Singlets	FSC - FSC-A	FSC - FSC-H	50000	75	666.667	37.269	83.864	353602	192081	342155	189931	316369	193570	104159	42033.9	29.46	21.88	103362	39175.5	30.21	20.63
regular retro assay	B7	R1	FSC - FSC-A	FSC - FSC-H	59620	75	794.933	44.439	44.439	375223	189508	347433	189633	316369	193563	160675	49811.4	42.82	26.28	128670	43962.1	37.03	23.18
regular retro assay	B7	EGFP	GFP - BL1-A		1051	75	14.013	0.783	2.102	1206	N/A	645	N/A	358	N/A	1536.2	N/A	127.38	N/A	481.84	N/A	74.7	N/A
regular retro assay	B7	Singlets	GFP - BL1-A		50000	75	666.667	37.269	37.269	33	N/A	8	N/A	-40	N/A	289.08	N/A	880.87	N/A	66.72	N/A	833.96	N/A
regular retro assay	B11	All Events	N/A	N/A	120573	53	2274.96	100	100	N/A	N/A	N/A	N/A	N/A	N/A	N/A	N/A	N/A	N/A	N/A	N/A	N/A	N/A
regular retro assay	B11	R1	FSC - FSC-A	SSC - SSC-A	58983	53	1112.89	48.919	48.919	368961	1930	344034	1782	328662	1384	156859	885.75	42.51	45.88	125673	874.73	36.53	49.09
regular retro assay	B11	Singlets	FSC - FSC-A	FSC - FSC-H	50000	53	943.396	41.469	84.77	349377	187819	339967	186107	328662	189443	101491	39452.2	29.05	21.01	102484	38117.7	30.15	20.48
regular retro assay	B11	R1	FSC - FSC-A	FSC - FSC-H	58983	53	1112.89	48.919	48.919	368961	185197	344034	185673	328662	189456	156859	46290.6	42.51	25	125673	42397.9	36.53	22.83
regular retro assay	B11	EGFP	GFP - BL1-A		6285	53	118.585	5.213	12.57	3954	N/A	1645	N/A	256	N/A	5415.58	N/A	136.95	N/A	1884.38	N/A	114.55	N/A
regular retro assay	B11	Singlets	GFP - BL1-A		50000	53	943.396	41.469	41.469	506	N/A	20	N/A	-42	N/A	2323.97	N/A	459.61	N/A	84.51	N/A	422.54	N/A
regular retro assay	B17	All Events	N/A	N/A	134864	69	1954.55	100	100	N/A	N/A	N/A	N/A	N/A	N/A	N/A	N/A	N/A	N/A	N/A	N/A	N/A	N/A
regular retro assay	B17	R1	FSC - FSC-A	SSC - SSC-A	56923	69	824.971	42.208	42.208	343890	2050	330008	1966	332786	1365	134827	941.74	39.21	45.93	117360	1048.2	35.56	53.32
regular retro assay	B17	Singlets	FSC - FSC-A	FSC - FSC-H	50000	69	724.638	37.074	87.838	339656	185142	332068	183718	332786	179213	98035.5	36259.6	28.86	19.58	101453	35417.8	30.55	19.28
regular retro assay	B17	R1	FSC - FSC-A	FSC - FSC-H	56923	69	824.971	42.208	42.208	343890	180763	330008	181825	332786	179220	134827	42767.1	39.21	23.66	117360	39165.8	35.56	21.54
regular retro assay	B17	EGFP	GFP - BL1-A		4243	69	61.493	3.146	8.486	2652	N/A	1147	N/A	375	N/A	3926.15	N/A	148.06	N/A	1165.32	N/A	101.6	N/A
regular retro assay	B17	Singlets	GFP - BL1-A		50000	69	724.638	37.074	37.074	235	N/A	16	N/A	-40	N/A	1361.67	N/A	580.62	N/A	75.61	N/A	472.58	N/A
regular retro assay	293T	All Events	N/A	N/A	123381	50	2467.62	100	100	N/A	N/A	N/A	N/A	N/A	N/A	N/A	N/A	N/A	N/A	N/A	N/A	N/A	N/A
regular retro assay	293T	R1	FSC - FSC-A	SSC - SSC-A	60773	50	1215.46	49.256	49.256	373085	1923	343151	1779	343021	1367	164428	882.1	44.07	45.86	125765	894.01	36.65	50.25
regular retro assay	293T	Singlets	FSC - FSC-A	FSC - FSC-H	50000	50	1000	40.525	82.273	347616	188040	337609	186486	343021	181218	99182.8	39800.1	28.53	21.17	98839	38491.3	29.28	20.64
regular retro assay	293T	R1	FSC - FSC-A	FSC - FSC-H	60773	50	1215.46	49.256	49.256	373085	184785	343151	185995	343021	181241	164428	48142.6	44.07	26.05	125765	43240	36.65	23.25
regular retro assay	293T	EGFP	GFP - BL1-A		2366	50	47.32	1.918	4.732	2066	N/A	926	N/A	256	N/A	3045.93	N/A	147.47	N/A	887.34	N/A	95.82	N/A
regular retro assay	293T	Singlets	GFP - BL1-A		50000	50	1000	40.525	40.525	105	N/A	11	N/A	-42	N/A	796.49	N/A	756.67	N/A	71.16	N/A	646.95	N/A
regular retro assay	B3	All Events	N/A	N/A	115577	46	2512.54	100	100	N/A	N/A	N/A	N/A	N/A	N/A	N/A	N/A	N/A	N/A	N/A	N/A	N/A	N/A
regular retro assay	B3	R1	FSC - FSC-A	SSC - SSC-A	59944	46	1303.13	51.865	51.865	421077	2005	388224	1855	351261	1467	170770	820.4	40.56	40.91	120382	794.67	31.01	42.84
regular retro assay	B3	Singlets	FSC - FSC-A	FSC - FSC-H	50000	46	1086.96	43.261	83.411	379144	195764	374793	195124	351261	195624	94239	35872.6	24.86	18.32	95016.9	33483	25.35	17.16
regular retro assay	B3	R1	FSC - FSC-A	FSC - FSC-H	59944	46	1303.13	51.865	51.865	421077	196114	388224	196916	351261	195616	170770	43082.4	40.56	21.97	120382	36151.7	31.01	18.36
regular retro assay	B3	EGFP	GFP - BL1-A		226	46	4.913	0.196	0.452	1410	N/A	673	N/A	263	N/A	1997.01	N/A	141.67	N/A	582.66	N/A	86.64	N/A
regular retro assay	B3	Singlets	GFP - BL1-A		50000	46	1086.96	43.261	43.261	11	N/A	5	N/A	-43	N/A	177.64	N/A	1674.3	N/A	68.2	N/A	1363.99	N/A
regular retro assay	B6	All Events	N/A	N/A	117895	102	1155.83	100	100	N/A	N/A	N/A	N/A	N/A	N/A	N/A	N/A	N/A	N/A	N/A	N/A	N/A	N/A
regular retro assay	B6	R1	FSC - FSC-A	SSC - SSC-A	57889	102	567.539	49.102	49.102	405450	2077	395787	1985	402422	1512	147182	835.19	36.3	40.21	105723	843.6	26.71	42.5
regular retro assay	B6	Singlets	FSC - FSC-A	FSC - FSC-H	50000	102	490.196	42.411	86.372	391252	197816	392975	200345	402422	201736	91272.5	29733.7	23.33	15.03	87771.4	24508.1	22.34	12.23
regular retro assay	B6	R1	FSC - FSC-A	FSC - FSC-H	57889	102	567.539	49.102	49.102	405450	193318	395787	199810	402422	205821	147182	40279.4	36.3	20.84	105723	26996.7	26.71	13.51
regular retro assay	B6	EGFP	GFP - BL1-A		78	102	0.765	0.066	0.156	1390	N/A	401	N/A	255	N/A	2066.04	N/A	148.61	N/A	214.98	N/A	53.68	N/A
regular retro assay	B6	Singlets	GFP - BL1-A		50000	102	490.196	42.411	42.411	7	N/A	5	N/A	-43	N/A	120.09	N/A	1628.55	N/A	69.68	N/A	1393.64	N/A
regular retro assay	B8	All Events	N/A	N/A	108804	57	1908.84	100	100	N/A	N/A	N/A	N/A	N/A	N/A	N/A	N/A	N/A	N/A	N/A	N/A	N/A	N/A
regular retro assay	B8	R1	FSC - FSC-A	SSC - SSC-A	58408	57	1024.7	53.682	53.682	387892	1998	363009	1866	359487	1477	150673	821.78	38.84	41.14	100471	800.6	27.68	42.9
regular retro assay	B8	Singlets	FSC - FSC-A	FSC - FSC-H	50000	57	877.193	45.954	85.605	362388	194161	357210	195184	359487	197622	86547.5	31559.1	23.88	16.25	82205.7	27714.2	23.01	14.2
regular retro assay	B8	R1	FSC - FSC-A	FSC - FSC-H	58408	57	1024.7	53.682	53.682	387892	191808	363009	195476	359487	197626	150673	39979.5	38.84	20.84	100471	30155.3	27.68	15.43
regular retro assay	B8	EGFP	GFP - BL1-A		31	57	0.544	0.028	0.062	404	N/A	266	N/A	262	N/A	451.25	N/A	111.81	N/A	16.31	N/A	6.13	N/A
regular retro assay	B8	Singlets	GFP - BL1-A		50000	57	877.193	45.954	45.954	4	N/A	4	N/A	-42	N/A	68.54	N/A	1561.39	N/A	65.23	N/A	1630.86	N/A
regular retro assay	B9	All Events	N/A	N/A	112131	74	1515.28	100	100	N/A	N/A	N/A	N/A	N/A	N/A	N/A	N/A	N/A	N/A	N/A	N/A	N/A	N/A
regular retro assay	B9	R1	FSC - FSC-A	SSC - SSC-A	58679	74	792.959	52.331	52.331	412398	1983	387037	1841	369606	1469	157233	813.69	38.13	41.03	100156	776.88	25.88	42.2
regular retro assay	B9	Singlets	FSC - FSC-A	FSC - FSC-H	50000	74	675.676	44.591	85.209	382481	198799	379595	200299	369606	199726	86933.7	30311.2	22.73	15.25	81603	24869.9	21.5	12.42
regular retro assay	B9	R1	FSC - FSC-A	FSC - FSC-H	58679	74	792.959	52.331	52.331	412398	197194	387037	200985	369606	203771	157233	39802.2	38.13	20.18	100156	27187.9	25.88	13.53
regular retro assay	B9	EGFP	GFP - BL1-A		94	74	1.27	0.084	0.188	1255	N/A	471	N/A	262	N/A	2079.87	N/A	165.68	N/A	310.6	N/A	65.95	N/A
regular retro assay	B9	Singlets	GFP - BL1-A		50000	74	675.676	44.591	44.591	7	N/A	5	N/A	-43	N/A	125.12	N/A	1771.55	N/A	66.72	N/A	1334.34	N/A
regular retro assay	B10	All Events	N/A	N/A	93508	38	2460.74	100	100	N/A	N/A	N/A	N/A	N/A	N/A	N/A	N/A	N/A	N/A	N/A	N/A	N/A	N/A
regular retro assay	B10	R1	FSC - FSC-A	SSC - SSC-A	59921	38	1576.87	64.081	64.081	395203	1823	361442	1636	351182	1362	169705	823.36	42.94	45.17	115425	730.92	31.93	44.68
regular retro assay	B10	Singlets	FSC - FSC-A	FSC - FSC-H	50000	38	1315.79	53.471	83.443	357905	189492	351429	188392	351182	187368	93248.6	35080.3	26.05	18.51	90886.3	32745.4	25.86	17.38
regular retro assay	B10	R1	FSC - FSC-A	FSC - FSC-H	59921	38	1576.87	64.081	64.081	395203	189225	361442	189845	351182	193493	169705	42520.1	42.94	22.47	115425	35870	31.93	18.89
regular retro assay	B10	EGFP	GFP - BL1-A		136	38	3.579	0.145	0.272	2785	N/A	1265	N/A	259	N/A	3814.63	N/A	136.95	N/A	1422.55	N/A	112.5	N/A
regular retro assay	B10	Singlets	GFP - BL1-A		50000	38	1315.79	53.471	53.471	12	N/A	4	N/A	-41	N/A	254.26	N/A	2188.81	N/A	65.23	N/A	1630.86	N/A
regular retro assay	B15	All Events	N/A	N/A	84278	75	1123.71	100	100	N/A	N/A	N/A	N/A	N/A	N/A	N/A	N/A	N/A	N/A	N/A	N/A	N/A	N/A
regular retro assay	B15	R1	FSC - FSC-A	SSC - SSC-A	57072	75	760.96	67.719	67.719	404872	1828	377597	1637	359461	1355	150540	808.08	37.18	44.2	89856.7	736.85	23.8	45.01
regular retro assay	B15	Singlets	FSC - FSC-A	FSC - FSC-H	50000	75	666.667	59.327	87.609	374240	199908	370548	200477	359461	199689	81923.4	29214.5	21.89	14.61	75789	24846.9	20.45	12.39
regular retro assay	B15	R1	FSC - FSC-A	FSC - FSC-H	57072	75	760.96	67.719	67.719	404872	199778	377597	201581	359461	199686	150540	36766.6	37.18	18.4	89856.7	26607.5	23.8	13.2
regular retro assay	B15	EGFP	GFP - BL1-A		271	75	3.613	0.322	0.542	1551	N/A	734	N/A	262	N/A	2165.78	N/A	139.61	N/A	665.69	N/A	90.69	N/A
regular retro assay	B15	Singlets	GFP - BL1-A		50000	75	666.667	59.327	59.327	14	N/A	6	N/A	-42	N/A	206.69	N/A	1446.87	N/A	66.72	N/A	1111.95	N/A
regular retro assay	293t dj	All Events	N/A	N/A	165353	158	1046.54	100	100	N/A	N/A	N/A	N/A	N/A	N/A	N/A	N/A	N/A	N/A	N/A	N/A	N/A	N/A
regular retro assay	293t dj	R1	FSC - FSC-A	SSC - SSC-A	61807	158	391.184	37.379	37.379	432706	1919	396898	1763	383987	1304	192431	938.7	44.47	48.91	139102	988.89	35.05	56.09
regular retro assay	293t dj	Singlets	FSC - FSC-A	FSC - FSC-H	50000	158	316.456	30.238	80.897	387759	232855	384284	237712	383979	261094	107891	49978	27.82	21.46	107092	54590.8	27.87	22.97
regular retro assay	293t dj	R1	FSC - FSC-A	FSC - FSC-H	61807	158	391.184	37.379	37.379	432706	233161	396898	241628	383987	271388	192431	56483.4	44.47	24.23	139102	57655.3	35.05	23.86
regular retro assay	293t dj	EGFP	GFP - BL1-A		2419	158	15.31	1.463	4.838	1846	N/A	775	N/A	255	N/A	2701.72	N/A	146.32	N/A	699.79	N/A	90.3	N/A
regular retro assay	293t dj	Singlets	GFP - BL1-A		50000	158	316.456	30.238	30.238	91	N/A	6	N/A	-56	N/A	719.07	N/A	792.67	N/A	90.44	N/A	1507.31	N/A
XRN1 rescue retro assay	B3	All Events	N/A	N/A	103702	49	2116.37	100	100	N/A	N/A	N/A	N/A	N/A	N/A	N/A	N/A	N/A	N/A	N/A	N/A	N/A	N/A
XRN1 rescue retro assay	B3	R1	FSC - FSC-A	SSC - SSC-A	58845	49	1200.92	56.744	56.744	407531	1968	378966	1805	361496	1440	164945	827.08	40.47	42.02	123809	794.67	32.67	44.03
XRN1 rescue retro assay	B3	Singlets	FSC - FSC-A	FSC - FSC-H	50000	49	1020.41	48.215	84.969	374200	195352	368019	193406	361496	183292	100152	40183.9	26.76	20.57	100385	37123.6	27.28	19.19
XRN1 rescue retro assay	B3	R1	FSC - FSC-A	FSC - FSC-H	58845	49	1200.92	56.744	56.744	407531	195614	378966	194878	361496	191468	164945	47203.1	40.47	24.13	123809	40383.1	32.67	20.72
XRN1 rescue retro assay	B3	EGFP	GFP - BL1-A		1184	49	24.163	1.142	2.368	2260	N/A	1120	N/A	341	N/A	3022.72	N/A	133.75	N/A	1072.66	N/A	95.82	N/A
XRN1 rescue retro assay	B3	Singlets	GFP - BL1-A		50000	49	1020.41	48.215	48.215	60	N/A	7	N/A	-42	N/A	581.59	N/A	974.76	N/A	68.2	N/A	974.28	N/A
XRN1 rescue retro assay	B6	All Events	N/A	N/A	114774	111	1034	100	100	N/A	N/A	N/A	N/A	N/A	N/A	N/A	N/A	N/A	N/A	N/A	N/A	N/A	N/A
XRN1 rescue retro assay	B6	R1	FSC - FSC-A	SSC - SSC-A	57965	111	522.207	50.504	50.504	424672	2138	408668	2038	408600	1504	155932	868.18	36.72	40.62	114601	904.39	28.04	44.38
XRN1 rescue retro assay	B6	Singlets	FSC - FSC-A	FSC - FSC-H	50000	111	450.45	43.564	86.259	399395	198959	400872	199883	408600	203764	97688.4	32613.3	24.46	16.39	95489.8	27319.9	23.82	13.67
XRN1 rescue retro assay	B6	R1	FSC - FSC-A	FSC - FSC-H	57965	111	522.207	50.504	50.504	424672	198808	408668	200873	408600	203754	155932	41491.5	36.72	20.87	114601	29960.4	28.04	14.92
XRN1 rescue retro assay	B6	EGFP	GFP - BL1-A		340	111	3.063	0.296	0.68	2370	N/A	932	N/A	268	N/A	3537.83	N/A	149.26	N/A	948.12	N/A	101.78	N/A
XRN1 rescue retro assay	B6	Singlets	GFP - BL1-A		50000	111	450.45	43.564	43.564	21	N/A	5	N/A	-43	N/A	356.96	N/A	1672.51	N/A	69.68	N/A	1393.64	N/A
XRN1 rescue retro assay	B8	All Events	N/A	N/A	106366	70	1519.51	100	100	N/A	N/A	N/A	N/A	N/A	N/A	N/A	N/A	N/A	N/A	N/A	N/A	N/A	N/A
XRN1 rescue retro assay	B8	R1	FSC - FSC-A	SSC - SSC-A	58364	70	833.771	54.871	54.871	408841	2043	388011	1911	369680	1483	155465	827.37	38.03	40.49	109204	819.88	28.14	42.9
XRN1 rescue retro assay	B8	Singlets	FSC - FSC-A	FSC - FSC-H	50000	70	714.286	47.008	85.669	383105	197152	380937	197367	369680	197596	92964.9	33699.7	24.27	17.09	90091.7	29459.3	23.65	14.93
XRN1 rescue retro assay	B8	R1	FSC - FSC-A	FSC - FSC-H	58364	70	833.771	54.871	54.871	408841	195784	388011	198010	369680	197590	155465	41913.5	38.03	21.41	109204	32225.8	28.14	16.27
XRN1 rescue retro assay	B8	EGFP	GFP - BL1-A		111	70	1.586	0.104	0.222	1768	N/A	845	N/A	255	N/A	2350.12	N/A	132.9	N/A	852.49	N/A	100.89	N/A
XRN1 rescue retro assay	B8	Singlets	GFP - BL1-A		50000	70	714.286	47.008	47.008	8	N/A	4	N/A	-42	N/A	153.67	N/A	1861.96	N/A	66.72	N/A	1667.92	N/A
XRN1 rescue retro assay	B9	All Events	N/A	N/A	141811	149	951.752	100	100	N/A	N/A	N/A	N/A	N/A	N/A	N/A	N/A	N/A	N/A	N/A	N/A	N/A	N/A
XRN1 rescue retro assay	B9	R1	FSC - FSC-A	SSC - SSC-A	60784	149	407.946	42.863	42.863	415021	2011	390370	1873	367608	1463	167243	855.74	40.3	42.56	110954	836.19	28.42	44.64
XRN1 rescue retro assay	B9	Singlets	FSC - FSC-A	FSC - FSC-H	50000	149	335.57	35.258	82.258	382473	195788	381583	198144	367612	203818	91910.8	32649.9	24.03	16.68	85960.4	26064.1	22.53	13.15
XRN1 rescue retro assay	B9	R1	FSC - FSC-A	FSC - FSC-H	60784	149	407.946	42.863	42.863	415021	194518	390370	198873	367608	203818	167243	43825.9	40.3	22.53	110954	29756.5	28.42	14.96
XRN1 rescue retro assay	B9	EGFP	GFP - BL1-A		496	149	3.329	0.35	0.992	1900	N/A	960	N/A	278	N/A	2440.8	N/A	128.5	N/A	951.09	N/A	99.12	N/A
XRN1 rescue retro assay	B9	Singlets	GFP - BL1-A		50000	149	335.57	35.258	35.258	24	N/A	5	N/A	-43	N/A	314.56	N/A	1318.17	N/A	68.2	N/A	1363.99	N/A
XRN1 rescue retro assay	B10	All Events	N/A	N/A	100420	49	2049.39	100	100	N/A	N/A	N/A	N/A	N/A	N/A	N/A	N/A	N/A	N/A	N/A	N/A	N/A	N/A
XRN1 rescue retro assay	B10	R1	FSC - FSC-A	SSC - SSC-A	59127	49	1206.67	58.88	58.88	402768	1941	372629	1774	330823	1421	166361	836.15	41.3	43.08	120758	791.71	32.41	44.63
XRN1 rescue retro assay	B10	Singlets	FSC - FSC-A	FSC - FSC-H	50000	49	1020.41	49.791	84.564	367501	192352	361597	191491	330823	185396	97808	36469.8	26.61	18.96	96863.4	34430.4	26.79	17.98
XRN1 rescue retro assay	B10	R1	FSC - FSC-A	FSC - FSC-H	59127	49	1206.67	58.88	58.88	402768	192930	372629	193207	330823	199673	166361	43491.8	41.3	22.54	120758	37551.3	32.41	19.44
XRN1 rescue retro assay	B10	EGFP	GFP - BL1-A		629	49	12.837	0.626	1.258	2826	N/A	1352	N/A	263	N/A	3622.96	N/A	128.22	N/A	1476.67	N/A	109.22	N/A
XRN1 rescue retro assay	B10	Singlets	GFP - BL1-A		50000	49	1020.41	49.791	49.791	41	N/A	6	N/A	-41	N/A	517.74	N/A	1267.78	N/A	65.23	N/A	1087.24	N/A
XRN1 rescue retro assay	B15	All Events	N/A	N/A	96071	118	814.161	100	100	N/A	N/A	N/A	N/A	N/A	N/A	N/A	N/A	N/A	N/A	N/A	N/A	N/A	N/A
XRN1 rescue retro assay	B15	R1	FSC - FSC-A	SSC - SSC-A	57184	118	484.61	59.523	59.523	397333	1965	376960	1809	369626	1411	146127	837.26	36.78	42.61	94824.1	837.67	25.15	46.31
XRN1 rescue retro assay	B15	Singlets	FSC - FSC-A	FSC - FSC-H	50000	118	423.729	52.045	87.437	374938	196961	371865	198259	369626	199678	85874.1	30513.2	22.9	15.49	80228.7	26176.8	21.57	13.2
XRN1 rescue retro assay	B15	R1	FSC - FSC-A	FSC - FSC-H	57184	118	484.61	59.523	59.523	397333	195465	376960	198660	369626	203782	146127	38641.1	36.78	19.77	94824.1	28378.5	25.15	14.28
XRN1 rescue retro assay	B15	EGFP	GFP - BL1-A		1870	118	15.847	1.946	3.74	1880	N/A	903	N/A	274	N/A	2709.71	N/A	144.13	N/A	808.02	N/A	89.48	N/A
XRN1 rescue retro assay	B15	Singlets	GFP - BL1-A		50000	118	423.729	52.045	52.045	79	N/A	11	N/A	-41	N/A	636.44	N/A	802.24	N/A	69.68	N/A	633.47	N/A
XRN1 rescue retro assay	B8-2	All Events	N/A	N/A	124424	131	949.802	100	100	N/A	N/A	N/A	N/A	N/A	N/A	N/A	N/A	N/A	N/A	N/A	N/A	N/A	N/A
XRN1 rescue retro assay	B8-2	R1	FSC - FSC-A	SSC - SSC-A	58579	131	447.168	47.08	47.08	457720	2069	435882	1954	435267	1479	173879	860.86	37.99	41.61	105818	868.8	24.28	44.46
XRN1 rescue retro assay	B8-2	Singlets	FSC - FSC-A	FSC - FSC-H	50000	131	381.679	40.185	85.355	424738	246184	428022	250129	435267	261122	94538.2	41032.8	22.26	16.67	86305.1	40775.2	20.16	16.3
XRN1 rescue retro assay	B8-2	R1	FSC - FSC-A	FSC - FSC-H	58579	131	447.168	47.08	47.08	457720	244419	435882	251876	435267	269279	173879	49478.6	37.99	20.24	105818	43563.2	24.28	17.3
XRN1 rescue retro assay	B8-2	EGFP	GFP - BL1-A		295	131	2.252	0.237	0.59	1550	N/A	304	N/A	256	N/A	2822.81	N/A	182.07	N/A	69.68	N/A	22.92	N/A
XRN1 rescue retro assay	B8-2	Singlets	GFP - BL1-A		50000	131	381.679	40.185	40.185	11	N/A	3	N/A	-55	N/A	261.06	N/A	2348.98	N/A	84.51	N/A	2816.94	N/A
no XRN1 rescue retro assay	B3	All Events	N/A	N/A	107438	47	2285.91	100	100	N/A	N/A	N/A	N/A	N/A	N/A	N/A	N/A	N/A	N/A	N/A	N/A	N/A	N/A
no XRN1 rescue retro assay	B3	R1	FSC - FSC-A	SSC - SSC-A	59960	47	1275.74	55.809	55.809	414593	1971	384910	1826	343030	1446	171587	825.96	41.39	41.91	130566	808.02	33.92	44.25
no XRN1 rescue retro assay	B3	Singlets	FSC - FSC-A	FSC - FSC-H	50000	47	1063.83	46.538	83.389	381707	197625	374363	194492	343030	195586	103843	42937.8	27.2	21.73	103096	37961.2	27.54	19.52
no XRN1 rescue retro assay	B3	R1	FSC - FSC-A	FSC - FSC-H	59960	47	1275.74	55.809	55.809	414593	197167	384910	195731	343030	195594	171587	51418.2	41.39	26.08	130566	42251.1	33.92	21.59
no XRN1 rescue retro assay	B3	EGFP	GFP - BL1-A		231	47	4.915	0.215	0.462	1453	N/A	708	N/A	252	N/A	1939.46	N/A	133.46	N/A	606.38	N/A	85.65	N/A
no XRN1 rescue retro assay	B3	Singlets	GFP - BL1-A		50000	47	1063.83	46.538	46.538	11	N/A	4	N/A	-42	N/A	177.74	N/A	1676.34	N/A	66.72	N/A	1667.92	N/A
no XRN1 rescue retro assay	B6	All Events	N/A	N/A	130665	158	826.994	100	100	N/A	N/A	N/A	N/A	N/A	N/A	N/A	N/A	N/A	N/A	N/A	N/A	N/A	N/A
no XRN1 rescue retro assay	B6	R1	FSC - FSC-A	SSC - SSC-A	44025	158	278.639	33.693	33.693	396187	2167	389176	2095	392137	2724	139192	839.3	35.13	38.72	107322	859.91	27.58	41.05
no XRN1 rescue retro assay	B6	Singlets	FSC - FSC-A	FSC - FSC-H	38952	158	246.532	29.811	88.477	386013	196413	387221	198082	392134	203745	94119.4	31774.1	24.38	16.18	92420.1	25955.1	23.87	13.1
no XRN1 rescue retro assay	B6	R1	FSC - FSC-A	FSC - FSC-H	44025	158	278.639	33.693	33.693	396187	193077	389176	197599	392137	203755	139192	40621.2	35.13	21.04	107322	28375.5	27.58	14.36
no XRN1 rescue retro assay	B6	EGFP	GFP - BL1-A		67	158	0.424	0.051	0.172	1550	N/A	573	N/A	263	N/A	2017.1	N/A	130.13	N/A	459.61	N/A	80.21	N/A
no XRN1 rescue retro assay	B6	Singlets	GFP - BL1-A		38952	158	246.532	29.811	29.811	7	N/A	5	N/A	-43	N/A	124.87	N/A	1795.78	N/A	68.2	N/A	1363.99	N/A
no XRN1 rescue retro assay	B8	All Events	N/A	N/A	105108	74	1420.38	100	100	N/A	N/A	N/A	N/A	N/A	N/A	N/A	N/A	N/A	N/A	N/A	N/A	N/A	N/A
no XRN1 rescue retro assay	B8	R1	FSC - FSC-A	SSC - SSC-A	57953	74	783.149	55.137	55.137	393816	2058	366450	1928	355240	1486	153401	829.54	38.95	40.31	107549	837.67	29.35	43.45
no XRN1 rescue retro assay	B8	Singlets	FSC - FSC-A	FSC - FSC-H	50000	74	675.676	47.57	86.277	366448	197461	358767	196038	355239	201775	93720.4	37382.9	25.58	18.93	88902.6	30851.4	24.78	15.74
no XRN1 rescue retro assay	B8	R1	FSC - FSC-A	FSC - FSC-H	57953	74	783.149	55.137	55.137	393816	196719	366450	197032	355240	201771	153401	44504	38.95	22.62	107549	33646.1	29.35	17.08
no XRN1 rescue retro assay	B8	EGFP	GFP - BL1-A		22	74	0.297	0.021	0.044	755	N/A	272	N/A	252	N/A	1526.22	N/A	202.03	N/A	28.91	N/A	10.63	N/A
no XRN1 rescue retro assay	B8	Singlets	GFP - BL1-A		50000	74	675.676	47.57	47.57	4	N/A	3	N/A	-41	N/A	74.56	N/A	2024.42	N/A	65.23	N/A	2174.48	N/A
no XRN1 rescue retro assay	B9	All Events	N/A	N/A	102435	80	1280.44	100	100	N/A	N/A	N/A	N/A	N/A	N/A	N/A	N/A	N/A	N/A	N/A	N/A	N/A	N/A
no XRN1 rescue retro assay	B9	R1	FSC - FSC-A	SSC - SSC-A	58182	80	727.275	56.799	56.799	416697	2023	393083	1883	384081	1486	154599	811.11	37.1	40.09	98869.4	797.64	25.15	42.36
no XRN1 rescue retro assay	B9	Singlets	FSC - FSC-A	FSC - FSC-H	50000	80	625	48.811	85.937	387766	200123	385495	201301	384081	205837	86216.5	30144.4	22.23	15.06	81543	24474	21.15	12.16
no XRN1 rescue retro assay	B9	R1	FSC - FSC-A	FSC - FSC-H	58182	80	727.275	56.799	56.799	416697	198981	393083	202129	384081	205825	154599	39223.4	37.1	19.71	98869.4	26600.8	25.15	13.16
no XRN1 rescue retro assay	B9	EGFP	GFP - BL1-A		105	80	1.313	0.103	0.21	1801	N/A	689	N/A	255	N/A	2436.92	N/A	135.34	N/A	619.73	N/A	89.95	N/A
no XRN1 rescue retro assay	B9	Singlets	GFP - BL1-A		50000	80	625	48.811	48.811	9	N/A	5	N/A	-42	N/A	154	N/A	1778.5	N/A	66.72	N/A	1334.34	N/A
no XRN1 rescue retro assay	B10	All Events	N/A	N/A	94518	41	2305.32	100	100	N/A	N/A	N/A	N/A	N/A	N/A	N/A	N/A	N/A	N/A	N/A	N/A	N/A	N/A
no XRN1 rescue retro assay	B10	R1	FSC - FSC-A	SSC - SSC-A	59461	41	1450.27	62.91	62.91	408037	1898	377319	1725	377860	1396	169855	829.22	41.63	43.69	121720	773.92	32.26	44.86
no XRN1 rescue retro assay	B10	Singlets	FSC - FSC-A	FSC - FSC-H	50000	41	1219.51	52.9	84.089	370665	193776	365665	192624	377860	193525	98237.6	37291.6	26.5	19.24	96856.8	34494.2	26.49	17.91
no XRN1 rescue retro assay	B10	R1	FSC - FSC-A	FSC - FSC-H	59461	41	1450.27	62.91	62.91	408037	194550	377319	194385	377860	193544	169855	44846.5	41.63	23.05	121720	38048	32.26	19.57
no XRN1 rescue retro assay	B10	EGFP	GFP - BL1-A		143	41	3.488	0.151	0.286	2834	N/A	1031	N/A	259	N/A	4374.69	N/A	154.35	N/A	1082.3	N/A	104.98	N/A
no XRN1 rescue retro assay	B10	Singlets	GFP - BL1-A		50000	41	1219.51	52.9	52.9	13	N/A	5	N/A	-42	N/A	285.64	N/A	2224.72	N/A	66.72	N/A	1334.34	N/A
no XRN1 rescue retro assay	B15	All Events	N/A	N/A	88308	146	604.849	100	100	N/A	N/A	N/A	N/A	N/A	N/A	N/A	N/A	N/A	N/A	N/A	N/A	N/A	N/A
no XRN1 rescue retro assay	B15	R1	FSC - FSC-A	SSC - SSC-A	56797	146	389.021	64.317	64.317	389802	1946	369920	1785	357352	1401	143524	830.46	36.82	42.67	92364.5	827.29	24.97	46.35
no XRN1 rescue retro assay	B15	Singlets	FSC - FSC-A	FSC - FSC-H	50000	146	342.466	56.62	88.033	369667	197224	366109	198367	357352	201762	85642.2	30933.4	23.17	15.68	78550.4	25428.1	21.46	12.82
no XRN1 rescue retro assay	B15	R1	FSC - FSC-A	FSC - FSC-H	56797	146	389.021	64.317	64.317	389802	195712	369920	198790	357352	201768	143524	39944.7	36.82	20.41	92364.5	27687.5	24.97	13.93
no XRN1 rescue retro assay	B15	EGFP	GFP - BL1-A		189	146	1.295	0.214	0.378	1489	N/A	805	N/A	256	N/A	2189.01	N/A	146.99	N/A	714.61	N/A	88.77	N/A
no XRN1 rescue retro assay	B15	Singlets	GFP - BL1-A		50000	146	342.466	56.62	56.62	12	N/A	6	N/A	-42	N/A	175.29	N/A	1507.01	N/A	66.72	N/A	1111.95	N/A
non-transfected controls(1)	293T ZW	All Events	N/A	N/A	95169	56	1699.45	100	100	N/A	N/A	N/A	N/A	N/A	N/A	N/A	N/A	N/A	N/A	N/A	N/A	N/A	N/A
non-transfected controls(1)	293T ZW	R1	FSC - FSC-A	SSC - SSC-A	62335	56	1113.12	65.499	65.499	417148	1691	355669	1458	330726	1257	194861	811.48	46.71	48	110050	650.86	30.94	44.64
non-transfected controls(1)	293T ZW	Singlets	FSC - FSC-A	FSC - FSC-H	50000	56	892.857	52.538	80.212	348207	191206	337217	190007	330726	187384	88222.5	34381.5	25.34	17.98	77967.7	30021.9	23.12	15.8
non-transfected controls(1)	293T ZW	R1	FSC - FSC-A	FSC - FSC-H	62335	56	1113.12	65.499	65.499	417148	194943	355669	193708	330726	193513	194861	41443.2	46.71	21.26	110050	33016	30.94	17.04
non-transfected controls(1)	293T ZW	EGFP	GFP - BL1-A		17	56	0.304	0.018	0.034	274	N/A	269	N/A	257	N/A	19.7	N/A	7.18	N/A	16.31	N/A	6.06	N/A
non-transfected controls(1)	293T ZW	Singlets	GFP - BL1-A		50000	56	892.857	52.538	52.538	3	N/A	3	N/A	-41	N/A	64.82	N/A	2299.88	N/A	63.75	N/A	2125.06	N/A

## Sheet: Experiment 2 + 7days
Group	Sample	Gate	X Parameter	Y Parameter	Count	Volume	Concentration	%Total	%Gated	X Mean	Y Mean	X Median	Y Median	X Peak	Y Peak	X SD	Y SD	X %CV	Y %CV	X rSD	Y rSD	X %rCV	Y %rCV
L1 retro WT X1 KO SCCLs	B1	All Events	N/A	N/A	99693	86	1159.22	100	100	N/A	N/A	N/A	N/A	N/A	N/A	N/A	N/A	N/A	N/A	N/A	N/A	N/A	N/A
L1 retro WT X1 KO SCCLs	B1	293T	FSC - FSC-A	SSC - SSC-A	65170	86	757.791	65.371	65.371	558774	3299	474045	2161	449505	1516	245321	3513.84	43.9	106.51	146136	1142.34	30.83	52.86
L1 retro WT X1 KO SCCLs	B1	Singlets	FSC - FSC-A	FSC - FSC-H	50000	86	581.395	50.154	76.722	469242	226150	448965	225152	449504	224229	123989	34421.1	26.42	15.22	95214.8	30612.7	21.21	13.6
L1 retro WT X1 KO SCCLs	B1	293T	FSC - FSC-A	FSC - FSC-H	65170	86	757.791	65.371	65.371	558774	229097	474045	229260	449505	230372	245321	47006.8	43.9	20.52	146136	35532	30.83	15.5
L1 retro WT X1 KO SCCLs	B1	EGFP	GFP - BL1-A		6274	86	72.953	6.293	12.548	2134	N/A	880	N/A	288	N/A	4012.75	N/A	188.06	N/A	770.21	N/A	87.57	N/A
L1 retro WT X1 KO SCCLs	B1	Singlets	GFP - BL1-A		50000	86	581.395	50.154	50.154	282	N/A	28	N/A	-45	N/A	1586.83	N/A	562.52	N/A	94.89	N/A	338.88	N/A
L1 retro WT X1 KO SCCLs	B1	Singlets	mCherry - YL2-A		50000	86	581.395	50.154	50.154	1	N/A	0	N/A	-48	N/A	74.57	N/A	9328.81	N/A	72.65	N/A	N/A	N/A
L1 retro WT X1 KO SCCLs	B5	All Events	N/A	N/A	112894	250	451.576	100	100	N/A	N/A	N/A	N/A	N/A	N/A	N/A	N/A	N/A	N/A	N/A	N/A	N/A	N/A
L1 retro WT X1 KO SCCLs	B5	293T	FSC - FSC-A	SSC - SSC-A	61551	250	246.204	54.521	54.521	533181	3882	487441	2425	463837	1548	219877	4854.81	41.24	125.06	140952	1361.03	28.92	56.12
L1 retro WT X1 KO SCCLs	B5	Singlets	FSC - FSC-A	FSC - FSC-H	50000	250	200	44.289	81.233	496504	227449	479097	226440	463837	230384	132266	35038.9	26.64	15.41	105824	28204.2	22.09	12.46
L1 retro WT X1 KO SCCLs	B5	293T	FSC - FSC-A	FSC - FSC-H	61551	250	246.204	54.521	54.521	533181	223891	487441	226765	463837	230390	219877	52474.7	41.24	23.44	140952	33514.2	28.92	14.78
L1 retro WT X1 KO SCCLs	B5	EGFP	GFP - BL1-A		1924	250	7.696	1.704	3.848	2202	N/A	838	N/A	259	N/A	4143.65	N/A	188.17	N/A	759.09	N/A	90.58	N/A
L1 retro WT X1 KO SCCLs	B5	Singlets	GFP - BL1-A		50000	250	200	44.289	44.289	97	N/A	16	N/A	-47	N/A	918.54	N/A	944.73	N/A	81.54	N/A	509.64	N/A
L1 retro WT X1 KO SCCLs	B5	Singlets	mCherry - YL2-A		50000	250	200	44.289	44.289	1	N/A	1	N/A	-49	N/A	76.6	N/A	5676.18	N/A	74.13	N/A	7413	N/A
L1 retro WT X1 KO SCCLs	B7	All Events	N/A	N/A	86202	159	542.151	100	100	N/A	N/A	N/A	N/A	N/A	N/A	N/A	N/A	N/A	N/A	N/A	N/A	N/A	N/A
L1 retro WT X1 KO SCCLs	B7	293T	FSC - FSC-A	SSC - SSC-A	60705	159	381.792	70.422	70.422	547359	3327	482704	2288	461886	1555	218540	3457.79	39.93	103.92	119280	1187.56	24.71	51.9
L1 retro WT X1 KO SCCLs	B7	Singlets	FSC - FSC-A	FSC - FSC-H	50000	159	314.465	58.003	82.366	486455	229218	468000	228313	461886	228337	119541	33005.2	24.57	14.4	87710.6	26424.4	18.74	11.57
L1 retro WT X1 KO SCCLs	B7	293T	FSC - FSC-A	FSC - FSC-H	60705	159	381.792	70.422	70.422	547359	230429	482704	230646	461886	228337	218540	44338.1	39.93	19.24	119280	29509.7	24.71	12.79
L1 retro WT X1 KO SCCLs	B7	EGFP	GFP - BL1-A		1369	159	8.61	1.588	2.738	1547	N/A	647	N/A	301	N/A	2670.62	N/A	172.64	N/A	502.6	N/A	77.68	N/A
L1 retro WT X1 KO SCCLs	B7	Singlets	GFP - BL1-A		50000	159	314.465	58.003	58.003	53	N/A	13	N/A	-46	N/A	513.66	N/A	963.15	N/A	78.58	N/A	604.44	N/A
L1 retro WT X1 KO SCCLs	B7	Singlets	mCherry - YL2-A		50000	159	314.465	58.003	58.003	1	N/A	1	N/A	-48	N/A	75.06	N/A	8069.64	N/A	72.65	N/A	7264.74	N/A
L1 retro WT X1 KO SCCLs	B11	All Events	N/A	N/A	93105	117	795.769	100	100	N/A	N/A	N/A	N/A	N/A	N/A	N/A	N/A	N/A	N/A	N/A	N/A	N/A	N/A
L1 retro WT X1 KO SCCLs	B11	293T	FSC - FSC-A	SSC - SSC-A	60586	117	517.829	65.073	65.073	522898	3736	464156	2296	437210	1572	217771	4961.41	41.65	132.79	126467	1172.74	27.25	51.08
L1 retro WT X1 KO SCCLs	B11	Singlets	FSC - FSC-A	FSC - FSC-H	50000	117	427.35	53.703	82.527	470407	225263	452207	223532	437210	224266	123465	35488.5	26.25	15.75	95435.7	30864.8	21.1	13.81
L1 retro WT X1 KO SCCLs	B11	293T	FSC - FSC-A	FSC - FSC-H	60586	117	517.829	65.073	65.073	522898	224884	464156	225140	437210	224251	217771	47983.1	41.65	21.34	126467	34854.4	27.25	15.48
L1 retro WT X1 KO SCCLs	B11	EGFP	GFP - BL1-A		6044	117	51.658	6.492	12.088	5491	N/A	2527	N/A	1117	N/A	7707.63	N/A	140.36	N/A	3063.05	N/A	121.21	N/A
L1 retro WT X1 KO SCCLs	B11	Singlets	GFP - BL1-A		50000	117	427.35	53.703	53.703	675	N/A	24	N/A	-46	N/A	3221.16	N/A	477.45	N/A	91.92	N/A	383	N/A
L1 retro WT X1 KO SCCLs	B11	Singlets	mCherry - YL2-A		50000	117	427.35	53.703	53.703	1	N/A	1	N/A	-48	N/A	74.98	N/A	5470.53	N/A	72.65	N/A	7264.74	N/A
L1 retro WT X1 KO SCCLs	B17	All Events	N/A	N/A	97683	250	390.732	100	100	N/A	N/A	N/A	N/A	N/A	N/A	N/A	N/A	N/A	N/A	N/A	N/A	N/A	N/A
L1 retro WT X1 KO SCCLs	B17	293T	FSC - FSC-A	SSC - SSC-A	51059	250	204.236	52.27	52.27	536804	4783	489637	2709	465900	2744	236392	6284.2	44.04	131.38	175332	1752.43	35.81	64.69
L1 retro WT X1 KO SCCLs	B17	Singlets	FSC - FSC-A	FSC - FSC-H	39431	250	157.724	40.366	77.226	499587	228118	480016	226945	451582	230362	144873	37878.3	29	16.6	121071	30239.1	25.22	13.32
L1 retro WT X1 KO SCCLs	B17	293T	FSC - FSC-A	FSC - FSC-H	51059	250	204.236	52.27	52.27	536804	221945	489637	226603	465900	230358	236392	58037.5	44.04	26.15	175332	38578.7	35.81	17.02
L1 retro WT X1 KO SCCLs	B17	EGFP	GFP - BL1-A		3161	250	12.644	3.236	8.017	3062	N/A	1065	N/A	259	N/A	7628.32	N/A	249.11	N/A	1061.54	N/A	99.68	N/A
L1 retro WT X1 KO SCCLs	B17	Singlets	GFP - BL1-A		39431	250	157.724	40.366	40.366	261	N/A	24	N/A	-46	N/A	2313.77	N/A	886.35	N/A	88.96	N/A	370.65	N/A
L1 retro WT X1 KO SCCLs	B17	Singlets	mCherry - YL2-A		39431	250	157.724	40.366	40.366	2	N/A	1	N/A	-49	N/A	76.84	N/A	5099.02	N/A	75.61	N/A	7561.26	N/A
L1 retro WT X1 KO SCCLs	293T parental	All Events	N/A	N/A	95779	74	1294.31	100	100	N/A	N/A	N/A	N/A	N/A	N/A	N/A	N/A	N/A	N/A	N/A	N/A	N/A	N/A
L1 retro WT X1 KO SCCLs	293T parental	293T	FSC - FSC-A	SSC - SSC-A	67862	74	917.054	70.853	70.853	565235	3889	463925	2351	383949	1497	267461	4347.23	47.32	111.79	189991	1444.05	40.95	61.42
L1 retro WT X1 KO SCCLs	293T parental	Singlets	FSC - FSC-A	FSC - FSC-H	50000	74	675.676	52.204	73.679	451481	218477	424391	216090	383949	218032	137843	38462.5	30.53	17.6	112355	36907.1	26.47	17.08
L1 retro WT X1 KO SCCLs	293T parental	293T	FSC - FSC-A	FSC - FSC-H	67862	74	917.054	70.853	70.853	565235	225403	463925	223330	383949	218061	267461	50323	47.32	22.33	189991	44268.2	40.95	19.82
L1 retro WT X1 KO SCCLs	293T parental	EGFP	GFP - BL1-A		2371	74	32.041	2.475	4.742	2404	N/A	984	N/A	293	N/A	3925.72	N/A	163.3	N/A	953.31	N/A	96.88	N/A
L1 retro WT X1 KO SCCLs	293T parental	Singlets	GFP - BL1-A		50000	74	675.676	52.204	52.204	124	N/A	14	N/A	-45	N/A	997.42	N/A	803.36	N/A	78.58	N/A	561.27	N/A
L1 retro WT X1 KO SCCLs	293T parental	Singlets	mCherry - YL2-A		50000	74	675.676	52.204	52.204	1	N/A	1	N/A	-47	N/A	73.27	N/A	7175.27	N/A	71.16	N/A	7116.48	N/A
L1 retro WT X1 KO SCCLs	B3	All Events	N/A	N/A	85236	250	340.944	100	100	N/A	N/A	N/A	N/A	N/A	N/A	N/A	N/A	N/A	N/A	N/A	N/A	N/A	N/A
L1 retro WT X1 KO SCCLs	B3	293T	FSC - FSC-A	SSC - SSC-A	57139	250	228.556	67.036	67.036	527935	3937	493386	2736	463911	2765	202214	4160.83	38.3	105.68	120863	1449.98	24.5	53
L1 retro WT X1 KO SCCLs	B3	Singlets	FSC - FSC-A	FSC - FSC-H	48565	250	194.26	56.977	84.994	501814	228525	488055	227321	463911	224251	123291	33656.8	24.57	14.73	96369	27408.8	19.75	12.06
L1 retro WT X1 KO SCCLs	B3	293T	FSC - FSC-A	FSC - FSC-H	57139	250	228.556	67.036	67.036	527935	224542	493386	227398	463911	224245	202214	48697.5	38.3	21.69	120863	30876.6	24.5	13.58
L1 retro WT X1 KO SCCLs	B3	EGFP	GFP - BL1-A		864	250	3.456	1.014	1.779	2077	N/A	816	N/A	266	N/A	3597.16	N/A	173.21	N/A	771.69	N/A	94.57	N/A
L1 retro WT X1 KO SCCLs	B3	Singlets	GFP - BL1-A		48565	250	194.26	56.977	56.977	49	N/A	12	N/A	-47	N/A	557.21	N/A	1147.92	N/A	78.58	N/A	654.81	N/A
L1 retro WT X1 KO SCCLs	B3	Singlets	mCherry - YL2-A		48565	250	194.26	56.977	56.977	2	N/A	2	N/A	-49	N/A	76.39	N/A	4622.36	N/A	75.61	N/A	3780.63	N/A
L1 retro WT X1 KO SCCLs	B6	All Events	N/A	N/A	62616	250	250.464	100	100	N/A	N/A	N/A	N/A	N/A	N/A	N/A	N/A	N/A	N/A	N/A	N/A	N/A	N/A
L1 retro WT X1 KO SCCLs	B6	293T	FSC - FSC-A	SSC - SSC-A	39536	250	158.144	63.14	63.14	527584	4335	494565	2839	459803	2790	210884	5044.23	39.97	116.36	134634	1635.31	27.22	57.6
L1 retro WT X1 KO SCCLs	B6	Singlets	FSC - FSC-A	FSC - FSC-H	32964	250	131.856	52.645	83.377	504278	228029	490065	227083	459803	228343	132297	35173.4	26.23	15.42	105003	28113.1	21.43	12.38
L1 retro WT X1 KO SCCLs	B6	293T	FSC - FSC-A	FSC - FSC-H	39536	250	158.144	63.14	63.14	527584	223052	494565	226741	459803	230445	210884	52000.2	39.97	23.31	134634	32756.6	27.22	14.45
L1 retro WT X1 KO SCCLs	B6	EGFP	GFP - BL1-A		371	250	1.484	0.593	1.125	3049	N/A	791	N/A	263	N/A	4751.35	N/A	155.84	N/A	765.02	N/A	96.72	N/A
L1 retro WT X1 KO SCCLs	B6	Singlets	GFP - BL1-A		32964	250	131.856	52.645	52.645	46	N/A	12	N/A	-46	N/A	601.69	N/A	1302.07	N/A	77.1	N/A	642.46	N/A
L1 retro WT X1 KO SCCLs	B6	Singlets	mCherry - YL2-A		32964	250	131.856	52.645	52.645	2	N/A	2	N/A	-49	N/A	76.78	N/A	3452.28	N/A	75.61	N/A	3780.63	N/A
L1 retro WT X1 KO SCCLs	B8	All Events	N/A	N/A	100012	200	500.06	100	100	N/A	N/A	N/A	N/A	N/A	N/A	N/A	N/A	N/A	N/A	N/A	N/A	N/A	N/A
L1 retro WT X1 KO SCCLs	B8	293T	FSC - FSC-A	SSC - SSC-A	63473	200	317.365	63.465	63.465	533342	4322	470124	2801	437144	2765	240634	4566.11	45.12	105.66	164324	1746.5	34.95	62.35
L1 retro WT X1 KO SCCLs	B8	Singlets	FSC - FSC-A	FSC - FSC-H	50000	200	250	49.994	78.774	479934	224374	455574	222440	437144	224236	144398	39608.8	30.09	17.65	113715	34906.3	24.96	15.69
L1 retro WT X1 KO SCCLs	B8	293T	FSC - FSC-A	FSC - FSC-H	63473	200	317.365	63.465	63.465	533342	223844	470124	224313	437144	224224	240634	55248.8	45.12	24.68	164324	42322.3	34.95	18.87
L1 retro WT X1 KO SCCLs	B8	EGFP	GFP - BL1-A		328	200	1.64	0.328	0.656	1354	N/A	493	N/A	285	N/A	2264.97	N/A	167.23	N/A	323.95	N/A	65.78	N/A
L1 retro WT X1 KO SCCLs	B8	Singlets	GFP - BL1-A		50000	200	250	49.994	49.994	22	N/A	13	N/A	-45	N/A	225.84	N/A	1044.15	N/A	74.13	N/A	570.23	N/A
L1 retro WT X1 KO SCCLs	B8	Singlets	mCherry - YL2-A		50000	200	250	49.994	49.994	2	N/A	1	N/A	-48	N/A	74.94	N/A	3741.88	N/A	72.65	N/A	7264.74	N/A
L1 retro WT X1 KO SCCLs	B9	All Events	N/A	N/A	52087	250	208.348	100	100	N/A	N/A	N/A	N/A	N/A	N/A	N/A	N/A	N/A	N/A	N/A	N/A	N/A	N/A
L1 retro WT X1 KO SCCLs	B9	293T	FSC - FSC-A	SSC - SSC-A	23560	250	94.24	45.232	45.232	483070	4594	465150	3052	449728	2826	207352	5494.42	42.92	119.59	144600	1753.17	31.09	57.45
L1 retro WT X1 KO SCCLs	B9	Singlets	FSC - FSC-A	FSC - FSC-H	19521	250	78.084	37.478	82.857	479665	222237	469493	222101	449728	232426	138309	37801.9	28.83	17.01	111110	32955.2	23.67	14.84
L1 retro WT X1 KO SCCLs	B9	293T	FSC - FSC-A	FSC - FSC-H	23560	250	94.24	45.232	45.232	483070	212852	465150	219479	449728	224220	207352	55272.4	42.92	25.97	144600	39700.3	31.09	18.09
L1 retro WT X1 KO SCCLs	B9	EGFP	GFP - BL1-A		319	250	1.276	0.612	1.634	1846	N/A	722	N/A	277	N/A	4967.14	N/A	269.14	N/A	609.35	N/A	84.4	N/A
L1 retro WT X1 KO SCCLs	B9	Singlets	GFP - BL1-A		19521	250	78.084	37.478	37.478	48	N/A	19	N/A	-44	N/A	679.45	N/A	1419.35	N/A	77.1	N/A	405.76	N/A
L1 retro WT X1 KO SCCLs	B9	Singlets	mCherry - YL2-A		19521	250	78.084	37.478	37.478	3	N/A	3	N/A	-47	N/A	75.7	N/A	2423.86	N/A	72.65	N/A	2421.58	N/A
L1 retro WT X1 KO SCCLs	B10	All Events	N/A	N/A	52534	250	210.136	100	100	N/A	N/A	N/A	N/A	N/A	N/A	N/A	N/A	N/A	N/A	N/A	N/A	N/A	N/A
L1 retro WT X1 KO SCCLs	B10	293T	FSC - FSC-A	SSC - SSC-A	23027	250	92.108	43.833	43.833	496463	4799	481565	3039	482314	2796	208471	5566.69	41.99	115.99	154877	1825.08	32.16	60.06
L1 retro WT X1 KO SCCLs	B10	Singlets	FSC - FSC-A	FSC - FSC-H	19689	250	78.756	37.479	85.504	488479	225687	483026	225524	482314	230430	148036	39705.4	30.31	17.59	123686	35093.1	25.61	15.56
L1 retro WT X1 KO SCCLs	B10	293T	FSC - FSC-A	FSC - FSC-H	23027	250	92.108	43.833	43.833	496463	219421	481565	223938	482314	230434	208471	54325.2	41.99	24.76	154877	41082.8	32.16	18.35
L1 retro WT X1 KO SCCLs	B10	EGFP	GFP - BL1-A		247	250	0.988	0.47	1.255	2484	N/A	634	N/A	264	N/A	4916.72	N/A	197.93	N/A	541.15	N/A	85.35	N/A
L1 retro WT X1 KO SCCLs	B10	Singlets	GFP - BL1-A		19689	250	78.756	37.479	37.479	49	N/A	18	N/A	-45	N/A	619.32	N/A	1270.51	N/A	78.58	N/A	436.54	N/A
L1 retro WT X1 KO SCCLs	B10	Singlets	mCherry - YL2-A		19689	250	78.756	37.479	37.479	2	N/A	2	N/A	-48	N/A	75.82	N/A	3188.35	N/A	74.13	N/A	3706.5	N/A
L1 retro WT X1 KO SCCLs	B15	All Events	N/A	N/A	28287	250	113.148	100	100	N/A	N/A	N/A	N/A	N/A	N/A	N/A	N/A	N/A	N/A	N/A	N/A	N/A	N/A
L1 retro WT X1 KO SCCLs	B15	293T	FSC - FSC-A	SSC - SSC-A	17047	250	68.188	60.264	60.264	486247	4253	457316	2828	451525	2811	204078	5158.61	41.97	121.3	136561	1737.61	29.86	61.44
L1 retro WT X1 KO SCCLs	B15	Singlets	FSC - FSC-A	FSC - FSC-H	14484	250	57.936	51.204	84.965	472804	224371	457422	224534	451525	228369	135928	37867.8	28.75	16.88	110600	32216.2	24.18	14.35
L1 retro WT X1 KO SCCLs	B15	293T	FSC - FSC-A	FSC - FSC-H	17047	250	68.188	60.264	60.264	486247	218177	457316	223256	451525	228369	204078	53698.3	41.97	24.61	136561	37321.5	29.86	16.72
L1 retro WT X1 KO SCCLs	B15	EGFP	GFP - BL1-A		356	250	1.424	1.259	2.458	1653	N/A	703	N/A	264	N/A	2655.99	N/A	160.72	N/A	597.49	N/A	85.05	N/A
L1 retro WT X1 KO SCCLs	B15	Singlets	GFP - BL1-A		14484	250	57.936	51.204	51.204	59	N/A	19	N/A	-45	N/A	492.9	N/A	839.5	N/A	80.06	N/A	421.37	N/A
L1 retro WT X1 KO SCCLs	B15	Singlets	mCherry - YL2-A		14484	250	57.936	51.204	51.204	2	N/A	3	N/A	-48	N/A	75.05	N/A	3094.22	N/A	74.13	N/A	2471	N/A

## Sheet: Experiments 3 & 4 +6days
Group	Sample	Gate	X Parameter	Y Parameter	Count	Volume	Concentration	%Total	%Gated	X Mean	Y Mean	X Median	Y Median	X Peak	Y Peak	X SD	Y SD	X %CV	Y %CV	X rSD	Y rSD	X %rCV	Y %rCV
regular retro assay	B1	All Events	N/A	N/A	87863	54	1627.09	100	100	N/A	N/A	N/A	N/A	N/A	N/A	N/A	N/A	N/A	N/A	N/A	N/A	N/A	N/A
regular retro assay	B1	R1	FSC - FSC-A	SSC - SSC-A	55766	54	1032.7	63.469	63.469	349072	1863	321852	1685	318490	1425	139195	785.49	39.88	42.16	93702.5	676.07	29.11	40.12
regular retro assay	B1	Singlets	FSC - FSC-A	FSC - FSC-H	50000	54	925.926	56.907	89.66	327461	197558	317671	194634	318490	189455	87492.8	41250.8	26.72	20.88	81838	43041.4	25.76	22.11
regular retro assay	B1	R1	FSC - FSC-A	FSC - FSC-H	55766	54	1032.7	63.469	63.469	349072	196979	321852	195662	318490	189453	139195	45511.5	39.88	23.1	93702.5	46028.8	29.11	23.52
regular retro assay	B1	EGFP	GFP - BL1-A		5784	54	107.111	6.583	11.568	2178	N/A	977	N/A	374	N/A	3601.98	N/A	165.37	N/A	828.77	N/A	84.83	N/A
regular retro assay	B1	Singlets	GFP - BL1-A		50000	54	925.926	56.907	56.907	259	N/A	18	N/A	-55	N/A	1410.71	N/A	545.03	N/A	103.78	N/A	576.57	N/A
regular retro assay	B1	Singlets	mCherry - YL2-A		50000	54	925.926	56.907	56.907	-1	N/A	-1	N/A	-52	N/A	78.23	N/A	9119.96	N/A	77.1	N/A	7709.52	N/A
regular retro assay	B5	All Events	N/A	N/A	93681	115	814.617	100	100	N/A	N/A	N/A	N/A	N/A	N/A	N/A	N/A	N/A	N/A	N/A	N/A	N/A	N/A
regular retro assay	B5	R1	FSC - FSC-A	SSC - SSC-A	58065	115	504.913	61.982	61.982	405962	1813	383518	1643	375855	1381	156995	796.76	38.67	43.95	82527.4	698.3	21.52	42.5
regular retro assay	B5	Singlets	FSC - FSC-A	FSC - FSC-H	50000	115	434.783	53.373	86.11	381113	211217	379951	212319	375853	209881	78887.4	31384.8	20.7	14.86	67545	27725.4	17.78	13.06
regular retro assay	B5	R1	FSC - FSC-A	FSC - FSC-H	58065	115	504.913	61.982	61.982	405962	207801	383518	212879	375855	209884	156995	41543	38.67	19.99	82527.4	30594.9	21.52	14.37
regular retro assay	B5	EGFP	GFP - BL1-A		1091	115	9.487	1.165	2.182	2126	N/A	993	N/A	304	N/A	3173.08	N/A	149.26	N/A	888.08	N/A	89.43	N/A
regular retro assay	B5	Singlets	GFP - BL1-A		50000	115	434.783	53.373	53.373	52	N/A	7	N/A	-54	N/A	568.15	N/A	1096.39	N/A	87.47	N/A	1249.62	N/A
regular retro assay	B5	Singlets	mCherry - YL2-A		50000	115	434.783	53.373	53.373	0	N/A	0	N/A	-54	N/A	81.98	N/A	254609	N/A	81.54	N/A	N/A	N/A
regular retro assay	B7	All Events	N/A	N/A	92626	56	1654.04	100	100	N/A	N/A	N/A	N/A	N/A	N/A	N/A	N/A	N/A	N/A	N/A	N/A	N/A	N/A
regular retro assay	B7	R1	FSC - FSC-A	SSC - SSC-A	57310	56	1023.39	61.872	61.872	378685	1816	346655	1613	318531	1356	160696	815.68	42.44	44.92	106863	708.68	30.83	43.94
regular retro assay	B7	Singlets	FSC - FSC-A	FSC - FSC-H	50000	56	892.857	53.981	87.245	345724	206849	338274	205931	318531	205792	94278	45378.4	27.27	21.94	89564.6	49971	26.48	24.27
regular retro assay	B7	R1	FSC - FSC-A	FSC - FSC-H	57310	56	1023.39	61.872	61.872	378685	207460	346655	208499	318531	205799	160696	49913.3	42.44	24.06	106863	53216.4	30.83	25.52
regular retro assay	B7	EGFP	GFP - BL1-A		1801	56	32.161	1.944	3.602	1542	N/A	773	N/A	314	N/A	2207.16	N/A	143.13	N/A	573.77	N/A	74.23	N/A
regular retro assay	B7	Singlets	GFP - BL1-A		50000	56	892.857	53.981	53.981	63	N/A	10	N/A	-54	N/A	514.27	N/A	818.88	N/A	88.96	N/A	889.56	N/A
regular retro assay	B7	Singlets	mCherry - YL2-A		50000	56	892.857	53.981	53.981	-1	N/A	-1	N/A	-52	N/A	78.6	N/A	10536	N/A	77.1	N/A	7709.52	N/A
regular retro assay	B11	All Events	N/A	N/A	91572	69	1327.13	100	100	N/A	N/A	N/A	N/A	N/A	N/A	N/A	N/A	N/A	N/A	N/A	N/A	N/A	N/A
regular retro assay	B11	R1	FSC - FSC-A	SSC - SSC-A	56970	69	825.652	62.213	62.213	388054	1813	357785	1635	343059	1396	155008	784.06	39.94	43.24	92764.1	671.62	25.93	41.08
regular retro assay	B11	Singlets	FSC - FSC-A	FSC - FSC-H	50000	69	724.638	54.602	87.765	355041	204982	350563	203693	343059	201743	83306.5	37120.4	23.46	18.11	77746.8	37132.5	22.18	18.23
regular retro assay	B11	R1	FSC - FSC-A	FSC - FSC-H	56970	69	825.652	62.213	62.213	388054	205296	357785	205594	343059	203816	155008	42193.4	39.94	20.55	92764.1	39884.9	25.93	19.4
regular retro assay	B11	EGFP	GFP - BL1-A		9658	69	139.971	10.547	19.316	5989	N/A	3276	N/A	7648	N/A	7423.19	N/A	123.96	N/A	3990.42	N/A	121.83	N/A
regular retro assay	B11	Singlets	GFP - BL1-A		50000	69	724.638	54.602	54.602	1149	N/A	17	N/A	-66	N/A	4032.17	N/A	350.96	N/A	128.99	N/A	758.74	N/A
regular retro assay	B11	Singlets	mCherry - YL2-A		50000	69	724.638	54.602	54.602	-1	N/A	0	N/A	-52	N/A	79.81	N/A	15696.9	N/A	78.58	N/A	N/A	N/A
regular retro assay	B17	All Events	N/A	N/A	190962	251	760.805	100	100	N/A	N/A	N/A	N/A	N/A	N/A	N/A	N/A	N/A	N/A	N/A	N/A	N/A	N/A
regular retro assay	B17	R1	FSC - FSC-A	SSC - SSC-A	77867	251	310.227	40.776	40.776	525002	2310	550612	2314	570461	2821	202353	894.12	38.54	38.7	176085	947.38	31.98	40.94
regular retro assay	B17	Singlets	FSC - FSC-A	FSC - FSC-H	45537	251	181.422	23.846	58.48	463495	201780	493470	205517	547852	203807	127371	44590.5	27.48	22.1	119928	43487.6	24.3	21.16
regular retro assay	B17	R1	FSC - FSC-A	FSC - FSC-H	77867	251	310.227	40.776	40.776	525002	206882	550612	217338	570461	224251	202353	59171.1	38.54	28.6	176085	48464.7	31.98	22.3
regular retro assay	B17	EGFP	GFP - BL1-A		4340	251	17.291	2.273	9.531	2680	N/A	1096	N/A	309	N/A	5049.19	N/A	188.41	N/A	1014.84	N/A	92.59	N/A
regular retro assay	B17	Singlets	GFP - BL1-A		45537	251	181.422	23.846	23.846	266	N/A	22	N/A	-61	N/A	1747.16	N/A	657.79	N/A	111.19	N/A	505.43	N/A
regular retro assay	B17	Singlets	mCherry - YL2-A		45537	251	181.422	23.846	23.846	-1	N/A	0	N/A	-59	N/A	89.4	N/A	14583.2	N/A	87.47	N/A	N/A	N/A
regular retro assay	B3	All Events	N/A	N/A	88221	61	1446.25	100	100	N/A	N/A	N/A	N/A	N/A	N/A	N/A	N/A	N/A	N/A	N/A	N/A	N/A	N/A
regular retro assay	B3	R1	FSC - FSC-A	SSC - SSC-A	56847	61	931.918	64.437	64.437	390961	1886	356548	1701	336870	1419	157775	794.93	40.36	42.15	98268.2	710.17	27.56	41.75
regular retro assay	B3	Singlets	FSC - FSC-A	FSC - FSC-H	50000	61	819.672	56.676	87.955	353578	205294	346979	203031	336870	193521	87980.4	41907.4	24.88	20.41	83273.9	43925.7	24	21.63
regular retro assay	B3	R1	FSC - FSC-A	FSC - FSC-H	56847	61	931.918	64.437	64.437	390961	207447	356548	206337	336870	209873	157775	45837.7	40.36	22.1	98268.2	46922.8	27.56	22.74
regular retro assay	B3	EGFP	GFP - BL1-A		302	61	4.951	0.342	0.604	1875	N/A	882	N/A	310	N/A	2503.22	N/A	133.51	N/A	776.88	N/A	88.08	N/A
regular retro assay	B3	Singlets	GFP - BL1-A		50000	61	819.672	56.676	56.676	15	N/A	4	N/A	-54	N/A	256.18	N/A	1724.1	N/A	83.03	N/A	2075.64	N/A
regular retro assay	B3	Singlets	mCherry - YL2-A		50000	61	819.672	56.676	56.676	0	N/A	0	N/A	-52	N/A	79.3	N/A	27410.7	N/A	78.58	N/A	N/A	N/A
regular retro assay	B6	All Events	N/A	N/A	85766	136	630.632	100	100	N/A	N/A	N/A	N/A	N/A	N/A	N/A	N/A	N/A	N/A	N/A	N/A	N/A	N/A
regular retro assay	B6	R1	FSC - FSC-A	SSC - SSC-A	57785	136	424.89	67.375	67.375	420919	1920	392787	1748	381906	1454	160198	784.09	38.06	40.83	80368.8	698.3	20.46	39.95
regular retro assay	B6	Singlets	FSC - FSC-A	FSC - FSC-H	50000	136	367.647	58.298	86.528	386121	211337	386499	212843	381906	213992	77376.9	30637.4	20.04	14.5	66115.1	25986.3	17.11	12.21
regular retro assay	B6	R1	FSC - FSC-A	FSC - FSC-H	57785	136	424.89	67.375	67.375	420919	211107	392787	214424	381906	213989	160198	39145.9	38.06	18.54	80368.8	28649.8	20.46	13.36
regular retro assay	B6	EGFP	GFP - BL1-A		155	136	1.14	0.181	0.31	4360	N/A	2299	N/A	313	N/A	4934.56	N/A	113.17	N/A	2905.9	N/A	126.4	N/A
regular retro assay	B6	Singlets	GFP - BL1-A		50000	136	367.647	58.298	58.298	19	N/A	6	N/A	-54	N/A	375.1	N/A	1989.74	N/A	83.03	N/A	1383.76	N/A
regular retro assay	B6	Singlets	mCherry - YL2-A		50000	136	367.647	58.298	58.298	0	N/A	0	N/A	-54	N/A	81.66	N/A	27491.6	N/A	80.06	N/A	N/A	N/A
regular retro assay	B8	All Events	N/A	N/A	81293	128	635.102	100	100	N/A	N/A	N/A	N/A	N/A	N/A	N/A	N/A	N/A	N/A	N/A	N/A	N/A	N/A
regular retro assay	B8	R1	FSC - FSC-A	SSC - SSC-A	57492	128	449.156	70.722	70.722	407611	1853	378219	1668	375820	1405	156503	775.39	38.4	41.85	72405	680.51	19.14	40.8
regular retro assay	B8	Singlets	FSC - FSC-A	FSC - FSC-H	50000	128	390.625	61.506	86.969	372763	214190	372666	216422	375820	222184	71512.3	30948.6	19.18	14.45	60409.3	27488.1	16.21	12.7
regular retro assay	B8	R1	FSC - FSC-A	FSC - FSC-H	57492	128	449.156	70.722	70.722	407611	214067	378219	218185	375820	222176	156503	39089.9	38.4	18.26	72405	29775.1	19.14	13.65
regular retro assay	B8	EGFP	GFP - BL1-A		37	128	0.289	0.046	0.074	1296	N/A	385	N/A	305	N/A	2561.79	N/A	197.66	N/A	118.61	N/A	30.81	N/A
regular retro assay	B8	Singlets	GFP - BL1-A		50000	128	390.625	61.506	61.506	6	N/A	4	N/A	-53	N/A	113.59	N/A	2031.34	N/A	83.03	N/A	2075.64	N/A
regular retro assay	B8	Singlets	mCherry - YL2-A		50000	128	390.625	61.506	61.506	0	N/A	0	N/A	-52	N/A	79.75	N/A	63594.2	N/A	78.58	N/A	N/A	N/A
regular retro assay	B9	All Events	N/A	N/A	85928	184	467	100	100	N/A	N/A	N/A	N/A	N/A	N/A	N/A	N/A	N/A	N/A	N/A	N/A	N/A	N/A
regular retro assay	B9	R1	FSC - FSC-A	SSC - SSC-A	58500	184	317.935	68.08	68.08	422611	1919	397820	1747	392197	1447	162889	785.74	38.54	40.94	74797.2	716.1	18.8	40.99
regular retro assay	B9	Singlets	FSC - FSC-A	FSC - FSC-H	50000	184	271.739	58.188	85.47	391417	213997	393369	216632	392197	216088	75493.4	31365.6	19.29	14.66	60282.5	25376.2	15.32	11.71
regular retro assay	B9	R1	FSC - FSC-A	FSC - FSC-H	58500	184	317.935	68.08	68.08	422611	211903	397820	217755	392197	216096	162889	42118.6	38.54	19.88	74797.2	28132.3	18.8	12.92
regular retro assay	B9	EGFP	GFP - BL1-A		142	184	0.772	0.165	0.284	1966	N/A	872	N/A	703	N/A	2733.42	N/A	139	N/A	760.57	N/A	87.27	N/A
regular retro assay	B9	Singlets	GFP - BL1-A		50000	184	271.739	58.188	58.188	11	N/A	6	N/A	-53	N/A	197.82	N/A	1855.62	N/A	84.51	N/A	1408.47	N/A
regular retro assay	B9	Singlets	mCherry - YL2-A		50000	184	271.739	58.188	58.188	1	N/A	1	N/A	-54	N/A	81.71	N/A	11594.5	N/A	81.54	N/A	8154.3	N/A
regular retro assay	B10	All Events	N/A	N/A	82417	56	1471.73	100	100	N/A	N/A	N/A	N/A	N/A	N/A	N/A	N/A	N/A	N/A	N/A	N/A	N/A	N/A
regular retro assay	B10	R1	FSC - FSC-A	SSC - SSC-A	57344	56	1024	69.578	69.578	376009	1775	339839	1580	314322	1368	159212	784.66	42.34	44.2	94361.6	640.48	27.77	40.54
regular retro assay	B10	Singlets	FSC - FSC-A	FSC - FSC-H	50000	56	892.857	60.667	87.193	340441	199473	331821	196723	314322	183300	86469.8	39471.8	25.4	19.79	78496.3	40065	23.66	20.37
regular retro assay	B10	R1	FSC - FSC-A	FSC - FSC-H	57344	56	1024	69.578	69.578	376009	200641	339839	199238	314322	183286	159212	44423.1	42.34	22.14	94361.6	43421.7	27.77	21.79
regular retro assay	B10	EGFP	GFP - BL1-A		159	56	2.839	0.193	0.318	3471	N/A	1284	N/A	317	N/A	4615.16	N/A	132.96	N/A	1399.57	N/A	109	N/A
regular retro assay	B10	Singlets	GFP - BL1-A		50000	56	892.857	60.667	60.667	15	N/A	3	N/A	-52	N/A	334.86	N/A	2289.15	N/A	81.54	N/A	2718.1	N/A
regular retro assay	B10	Singlets	mCherry - YL2-A		50000	56	892.857	60.667	60.667	0	N/A	0	N/A	-52	N/A	78.68	N/A	58461.6	N/A	78.58	N/A	N/A	N/A
regular retro assay	B15	All Events	N/A	N/A	79990	84	952.262	100	100	N/A	N/A	N/A	N/A	N/A	N/A	N/A	N/A	N/A	N/A	N/A	N/A	N/A	N/A
regular retro assay	B15	R1	FSC - FSC-A	SSC - SSC-A	59156	84	704.238	73.954	73.954	414683	1665	373044	1444	367631	1259	176023	791.41	42.45	47.54	77570.4	627.14	20.79	43.43
regular retro assay	B15	Singlets	FSC - FSC-A	FSC - FSC-H	50000	84	595.238	62.508	84.522	366404	218873	364694	220486	367631	218152	73502.8	33867.3	20.06	15.47	61635.4	31072.3	16.9	14.09
regular retro assay	B15	R1	FSC - FSC-A	FSC - FSC-H	59156	84	704.238	73.954	73.954	414683	219386	373044	223160	367631	218160	176023	41689.9	42.45	19	77570.4	34004.2	20.79	15.24
regular retro assay	B15	EGFP	GFP - BL1-A		520	84	6.19	0.65	1.04	1993	N/A	936	N/A	327	N/A	2818.78	N/A	141.4	N/A	808.02	N/A	86.33	N/A
regular retro assay	B15	Singlets	GFP - BL1-A		50000	84	595.238	62.508	62.508	26	N/A	6	N/A	-52	N/A	360.64	N/A	1391.06	N/A	83.03	N/A	1383.76	N/A
regular retro assay	B15	Singlets	mCherry - YL2-A		50000	84	595.238	62.508	62.508	0	N/A	-1	N/A	-52	N/A	79.52	N/A	37122.1	N/A	78.58	N/A	7857.78	N/A
regular retro assay	293T DJ21 (1)	All Events	N/A	N/A	84786	56	1514.04	100	100	N/A	N/A	N/A	N/A	N/A	N/A	N/A	N/A	N/A	N/A	N/A	N/A	N/A	N/A
regular retro assay	293T DJ21 (1)	R1	FSC - FSC-A	SSC - SSC-A	56061	56	1001.09	66.121	66.121	362808	1812	330189	1625	300044	1388	146887	784.59	40.49	43.3	88720.3	665.69	26.87	40.97
regular retro assay	293T DJ21 (1)	Singlets	FSC - FSC-A	FSC - FSC-H	50000	56	892.857	58.972	89.189	333972	197919	324004	194738	300044	189412	85125.5	39327.9	25.49	19.87	76345	40092.5	23.56	20.59
regular retro assay	293T DJ21 (1)	R1	FSC - FSC-A	FSC - FSC-H	56061	56	1001.09	66.121	66.121	362808	198681	330189	196630	300044	191372	146887	43487.7	40.49	21.89	88720.3	43001.3	26.87	21.87
regular retro assay	293T DJ21 (1)	EGFP	GFP - BL1-A		2855	56	50.982	3.367	5.71	2262	N/A	1056	N/A	327	N/A	3160	N/A	139.73	N/A	960.72	N/A	90.98	N/A
regular retro assay	293T DJ21 (1)	Singlets	GFP - BL1-A		50000	56	892.857	58.972	58.972	135	N/A	10	N/A	-55	N/A	922.57	N/A	685.42	N/A	90.44	N/A	904.39	N/A
regular retro assay	293T DJ21 (1)	Singlets	mCherry - YL2-A		50000	56	892.857	58.972	58.972	-1	N/A	0	N/A	-52	N/A	78.67	N/A	12116.3	N/A	78.58	N/A	N/A	N/A
non-transfected controls	B1	All Events	N/A	N/A	87806	52	1688.58	100	100	N/A	N/A	N/A	N/A	N/A	N/A	N/A	N/A	N/A	N/A	N/A	N/A	N/A	N/A
non-transfected controls	B1	R1	FSC - FSC-A	SSC - SSC-A	55787	52	1072.83	63.534	63.534	329364	1844	303335	1658	283578	1428	136229	776.68	41.36	42.11	95289.7	641.97	31.41	38.72
non-transfected controls	B1	Singlets	FSC - FSC-A	FSC - FSC-H	50000	52	961.538	56.944	89.627	314316	194563	301557	193072	283572	185334	93435.6	42321.9	29.73	21.75	83096.8	46158.5	27.56	23.91
non-transfected controls	B1	R1	FSC - FSC-A	FSC - FSC-H	55787	52	1072.83	63.534	63.534	329364	192503	303335	192751	283578	191486	136229	46675.4	41.36	24.25	95289.7	49346.9	31.41	25.6
non-transfected controls	B1	EGFP	GFP - BL1-A		21	52	0.404	0.024	0.042	340	N/A	333	N/A	304	N/A	32.32	N/A	9.51	N/A	32.62	N/A	9.79	N/A
non-transfected controls	B1	Singlets	GFP - BL1-A		50000	52	961.538	56.944	56.944	3	N/A	3	N/A	-52	N/A	81.4	N/A	3064.68	N/A	80.06	N/A	2668.68	N/A
non-transfected controls	B1	Singlets	mCherry - YL2-A		50000	52	961.538	56.944	56.944	0	N/A	0	N/A	-51	N/A	77.83	N/A	175920	N/A	77.1	N/A	N/A	N/A
non-transfected controls	293T ZW	All Events	N/A	N/A	94133	51	1845.74	100	100	N/A	N/A	N/A	N/A	N/A	N/A	N/A	N/A	N/A	N/A	N/A	N/A	N/A	N/A
non-transfected controls	293T ZW	R1	FSC - FSC-A	SSC - SSC-A	57163	51	1120.84	60.726	60.726	358595	1844	327496	1657	326662	1405	152694	794.82	42.58	43.11	101465	684.96	30.98	41.34
non-transfected controls	293T ZW	Singlets	FSC - FSC-A	FSC - FSC-H	50000	51	980.392	53.116	87.469	331139	201443	321665	201106	326662	203840	93393.5	43469.2	28.2	21.58	85219.1	47502.5	26.49	23.62
non-transfected controls	293T ZW	R1	FSC - FSC-A	FSC - FSC-H	57163	51	1120.84	60.726	60.726	358595	200832	327496	202522	326662	203834	152694	48210.3	42.58	24.01	101465	50859.1	30.98	25.11
non-transfected controls	293T ZW	EGFP	GFP - BL1-A		29	51	0.569	0.031	0.058	341	N/A	323	N/A	312	N/A	41.49	N/A	12.15	N/A	20.76	N/A	6.43	N/A
non-transfected controls	293T ZW	Singlets	GFP - BL1-A		50000	51	980.392	53.116	53.116	4	N/A	4	N/A	-53	N/A	82.35	N/A	2286.68	N/A	81.54	N/A	2038.57	N/A
non-transfected controls	293T ZW	Singlets	mCherry - YL2-A		50000	51	980.392	53.116	53.116	0	N/A	0	N/A	-52	N/A	79.26	N/A	331611	N/A	78.58	N/A	N/A	N/A
non-transfected controls	B6	All Events	N/A	N/A	92577	56	1653.16	100	100	N/A	N/A	N/A	N/A	N/A	N/A	N/A	N/A	N/A	N/A	N/A	N/A	N/A	N/A
non-transfected controls	B6	R1	FSC - FSC-A	SSC - SSC-A	57840	56	1032.86	62.478	62.478	352113	1791	318502	1592	306194	1348	156717	824.68	44.51	46.05	103000	705.72	32.34	44.33
non-transfected controls	B6	Singlets	FSC - FSC-A	FSC - FSC-H	50000	56	892.857	54.009	86.445	325182	195453	313296	194002	306194	199663	94867.8	41058.9	29.17	21.01	85364.4	43879.8	27.25	22.62
non-transfected controls	B6	R1	FSC - FSC-A	FSC - FSC-H	57840	56	1032.86	62.478	62.478	352113	194436	318502	194978	306194	199674	156717	46373.1	44.51	23.85	103000	47732.3	32.34	24.48
non-transfected controls	B6	EGFP	GFP - BL1-A		17	56	0.304	0.018	0.034	323	N/A	318	N/A	318	N/A	17.24	N/A	5.33	N/A	11.86	N/A	3.73	N/A
non-transfected controls	B6	Singlets	GFP - BL1-A		50000	56	892.857	54.009	54.009	3	N/A	3	N/A	-53	N/A	82.13	N/A	2593.65	N/A	81.54	N/A	2718.1	N/A
non-transfected controls	B6	Singlets	mCherry - YL2-A		50000	56	892.857	54.009	54.009	0	N/A	0	N/A	-51	N/A	79.09	N/A	27182.6	N/A	77.1	N/A	N/A	N/A
regular retro assay	B1	All Events	N/A	N/A	97066	52	1866.65	100	100	N/A	N/A	N/A	N/A	N/A	N/A	N/A	N/A	N/A	N/A	N/A	N/A	N/A	N/A
regular retro assay	B1	R1	FSC - FSC-A	SSC - SSC-A	57964	52	1114.69	59.716	59.716	370677	1913	344429	1749	320476	1432	155228	809.22	41.88	42.3	126503	747.23	36.73	42.72
regular retro assay	B1	Singlets	FSC - FSC-A	FSC - FSC-H	50000	52	961.538	51.511	86.26	348609	195434	338536	192682	320476	185287	102598	45336.3	29.43	23.2	105390	47744.2	31.13	24.78
regular retro assay	B1	R1	FSC - FSC-A	FSC - FSC-H	57964	52	1114.69	59.716	59.716	370677	193591	344429	192938	320476	201747	155228	50927.2	41.88	26.31	126503	51792.4	36.73	26.84
regular retro assay	B1	EGFP	GFP - BL1-A		4551	52	87.519	4.689	9.102	2421	N/A	1035	N/A	289	N/A	3619.22	N/A	149.5	N/A	980	N/A	94.69	N/A
regular retro assay	B1	Singlets	GFP - BL1-A		50000	52	961.538	51.511	51.511	227	N/A	13	N/A	-42	N/A	1295.65	N/A	571.68	N/A	75.61	N/A	581.64	N/A
regular retro assay	B5	All Events	N/A	N/A	91742	73	1256.74	100	100	N/A	N/A	N/A	N/A	N/A	N/A	N/A	N/A	N/A	N/A	N/A	N/A	N/A	N/A
regular retro assay	B5	R1	FSC - FSC-A	SSC - SSC-A	59849	73	819.849	65.236	65.236	398372	1795	366272	1611	351233	1354	165902	799.01	41.65	44.5	108036	704.23	29.5	43.71
regular retro assay	B5	Singlets	FSC - FSC-A	FSC - FSC-H	50000	73	684.932	54.501	83.544	364587	191351	357926	190370	351217	191473	90687.3	34871.5	24.87	18.22	85235.4	29873.7	23.81	15.69
regular retro assay	B5	R1	FSC - FSC-A	FSC - FSC-H	59849	73	819.849	65.236	65.236	398372	190182	366272	191431	351233	193509	165902	43434.9	41.65	22.84	108036	33131.7	29.5	17.31
regular retro assay	B5	EGFP	GFP - BL1-A		1091	73	14.945	1.189	2.182	2787	N/A	1029	N/A	326	N/A	5122.18	N/A	183.81	N/A	1006.69	N/A	97.83	N/A
regular retro assay	B5	Singlets	GFP - BL1-A		50000	73	684.932	54.501	54.501	66	N/A	6	N/A	-41	N/A	861.16	N/A	1314.39	N/A	66.72	N/A	1111.95	N/A
regular retro assay	B7	All Events	N/A	N/A	91112	45	2024.71	100	100	N/A	N/A	N/A	N/A	N/A	N/A	N/A	N/A	N/A	N/A	N/A	N/A	N/A	N/A
regular retro assay	B7	R1	FSC - FSC-A	SSC - SSC-A	58783	45	1306.29	64.517	64.517	388556	1838	356565	1638	312329	1356	168784	825.06	43.44	44.89	132200	741.3	37.08	45.26
regular retro assay	B7	Singlets	FSC - FSC-A	FSC - FSC-H	50000	45	1111.11	54.878	85.059	355667	198578	345821	195338	312329	183301	104293	46110.6	29.32	23.22	107574	48870.9	31.11	25.02
regular retro assay	B7	R1	FSC - FSC-A	FSC - FSC-H	58783	45	1306.29	64.517	64.517	388556	198469	356565	197004	312329	183302	168784	51537.2	43.44	25.97	132200	52814.7	37.08	26.81
regular retro assay	B7	EGFP	GFP - BL1-A		1689	45	37.533	1.854	3.378	1674	N/A	763	N/A	440	N/A	2447.05	N/A	146.16	N/A	650.86	N/A	85.3	N/A
regular retro assay	B7	Singlets	GFP - BL1-A		50000	45	1111.11	54.878	54.878	63	N/A	8	N/A	-41	N/A	545.39	N/A	870.59	N/A	68.2	N/A	852.49	N/A
regular retro assay	B11	All Events	N/A	N/A	92955	38	2446.18	100	100	N/A	N/A	N/A	N/A	N/A	N/A	N/A	N/A	N/A	N/A	N/A	N/A	N/A	N/A
regular retro assay	B11	R1	FSC - FSC-A	SSC - SSC-A	58240	38	1532.63	62.654	62.654	354564	1857	326702	1695	320488	1418	148520	796.33	41.89	42.88	111896	711.65	34.25	41.99
regular retro assay	B11	Singlets	FSC - FSC-A	FSC - FSC-H	50000	38	1315.79	53.789	85.852	334983	184175	322735	180885	320488	173016	96065.1	39861	28.68	21.64	92737.4	38715.1	28.73	21.4
regular retro assay	B11	R1	FSC - FSC-A	FSC - FSC-H	58240	38	1532.63	62.654	62.654	354564	181924	326702	180666	320488	173015	148520	45942.3	41.89	25.25	111896	42465.4	34.25	23.5
regular retro assay	B11	EGFP	GFP - BL1-A		4134	38	108.789	4.447	8.268	5656	N/A	2609	N/A	9780	N/A	7120.51	N/A	125.89	N/A	3223.17	N/A	123.54	N/A
regular retro assay	B11	Singlets	GFP - BL1-A		50000	38	1315.79	53.789	53.789	471	N/A	10	N/A	-42	N/A	2572.59	N/A	545.64	N/A	74.13	N/A	741.3	N/A
regular retro assay	B17	All Events	N/A	N/A	102397	102	1003.89	100	100	N/A	N/A	N/A	N/A	N/A	N/A	N/A	N/A	N/A	N/A	N/A	N/A	N/A	N/A
regular retro assay	B17	R1	FSC - FSC-A	SSC - SSC-A	57327	102	562.029	55.985	55.985	391377	1971	379732	1845	379898	1456	147368	820.7	37.65	41.64	111985	797.64	29.49	43.23
regular retro assay	B17	Singlets	FSC - FSC-A	FSC - FSC-H	50000	102	490.196	48.83	87.219	380402	201733	378472	200653	379898	203727	97105.5	39048.7	25.53	19.36	94690.7	35204.3	25.02	17.54
regular retro assay	B17	R1	FSC - FSC-A	FSC - FSC-H	57327	102	562.029	55.985	55.985	391377	197568	379732	199825	379898	203732	147368	47293.8	37.65	23.94	111985	38850.1	29.49	19.44
regular retro assay	B17	EGFP	GFP - BL1-A		5542	102	54.333	5.412	11.084	3046	N/A	1152	N/A	379	N/A	5450.07	N/A	178.9	N/A	1143.83	N/A	99.33	N/A
regular retro assay	B17	Singlets	GFP - BL1-A		50000	102	490.196	48.83	48.83	346	N/A	18	N/A	-43	N/A	2050.75	N/A	592.42	N/A	81.54	N/A	453.02	N/A
regular retro assay	293T ZW	All Events	N/A	N/A	84893	51	1664.57	100	100	N/A	N/A	N/A	N/A	N/A	N/A	N/A	N/A	N/A	N/A	N/A	N/A	N/A	N/A
regular retro assay	293T ZW	R1	FSC - FSC-A	SSC - SSC-A	58622	51	1149.45	69.054	69.054	378955	1801	336570	1588	306152	1347	163177	810.91	43.06	45.03	103730	684.96	30.82	43.13
regular retro assay	293T ZW	Singlets	FSC - FSC-A	FSC - FSC-H	50000	51	980.392	58.898	85.292	338145	185945	325612	183989	306152	183330	91798.3	36570.3	27.15	19.67	82144.9	34165.8	25.23	18.57
regular retro assay	293T ZW	R1	FSC - FSC-A	FSC - FSC-H	58622	51	1149.45	69.054	69.054	378955	187910	336570	186461	306152	191469	163177	42022.1	43.06	22.36	103730	37050.9	30.82	19.87
regular retro assay	293T ZW	EGFP	GFP - BL1-A		3345	51	65.588	3.94	6.69	2356	N/A	960	N/A	470	N/A	3664.69	N/A	155.53	N/A	892.53	N/A	92.97	N/A
regular retro assay	293T ZW	Singlets	GFP - BL1-A		50000	51	980.392	58.898	58.898	166	N/A	12	N/A	-40	N/A	1116.53	N/A	673.86	N/A	71.16	N/A	593.04	N/A
regular retro assay	B3	All Events	N/A	N/A	87568	77	1137.25	100	100	N/A	N/A	N/A	N/A	N/A	N/A	N/A	N/A	N/A	N/A	N/A	N/A	N/A	N/A
regular retro assay	B3	R1	FSC - FSC-A	SSC - SSC-A	57895	77	751.883	66.114	66.114	398685	1903	368887	1732	365477	1431	154269	789.02	38.69	41.46	100805	724.99	27.33	41.86
regular retro assay	B3	Singlets	FSC - FSC-A	FSC - FSC-H	50000	77	649.351	57.098	86.363	367414	192645	360988	192220	365477	197622	88066.3	32710.5	23.97	16.98	83033	29256.2	23	15.22
regular retro assay	B3	R1	FSC - FSC-A	FSC - FSC-H	57895	77	751.883	66.114	66.114	398685	192628	368887	193442	365477	197617	154269	39907.6	38.69	20.72	100805	31557.1	27.33	16.31
regular retro assay	B3	EGFP	GFP - BL1-A		632	77	8.208	0.722	1.264	2122	N/A	916	N/A	324	N/A	3062.74	N/A	144.31	N/A	845.08	N/A	92.26	N/A
regular retro assay	B3	Singlets	GFP - BL1-A		50000	77	649.351	57.098	57.098	32	N/A	6	N/A	-41	N/A	422.82	N/A	1326.2	N/A	66.72	N/A	1111.95	N/A
regular retro assay	B6	All Events	N/A	N/A	112659	123	915.927	100	100	N/A	N/A	N/A	N/A	N/A	N/A	N/A	N/A	N/A	N/A	N/A	N/A	N/A	N/A
regular retro assay	B6	R1	FSC - FSC-A	SSC - SSC-A	49599	123	403.244	44.026	44.026	405181	1960	387051	1812	361376	1451	149180	803.92	36.82	41.02	96985.8	773.92	25.06	42.71
regular retro assay	B6	Singlets	FSC - FSC-A	FSC - FSC-H	42829	123	348.203	38.016	86.351	386145	196272	383289	197026	361379	201702	86813.9	30313.3	22.48	15.44	80204.2	25312.4	20.93	12.85
regular retro assay	B6	R1	FSC - FSC-A	FSC - FSC-H	49599	123	403.244	44.026	44.026	405181	193183	387051	197030	361376	201701	149180	40317.7	36.82	20.87	96985.8	27837.3	25.06	14.13
regular retro assay	B6	EGFP	GFP - BL1-A		231	123	1.878	0.205	0.539	4989	N/A	2122	N/A	263	N/A	7847.97	N/A	157.31	N/A	2725.02	N/A	128.42	N/A
regular retro assay	B6	Singlets	GFP - BL1-A		42829	123	348.203	38.016	38.016	33	N/A	6	N/A	-43	N/A	684.56	N/A	2102.98	N/A	68.2	N/A	1136.66	N/A
regular retro assay	B8	All Events	N/A	N/A	58834	752	78.237	100	100	N/A	N/A	N/A	N/A	N/A	N/A	N/A	N/A	N/A	N/A	N/A	N/A	N/A	N/A
regular retro assay	B8	R1	FSC - FSC-A	SSC - SSC-A	29180	752	38.803	49.597	49.597	415699	2067	425823	1965	453712	1480	163991	853.73	39.45	41.3	106565	877.7	25.03	44.67
regular retro assay	B8	Singlets	FSC - FSC-A	FSC - FSC-H	24818	752	33.003	42.183	85.051	417717	242546	429861	251146	453712	267260	99184.4	39587.4	23.74	16.32	85342.2	32128.7	19.85	12.79
regular retro assay	B8	R1	FSC - FSC-A	FSC - FSC-H	29180	752	38.803	49.597	49.597	415699	231657	425823	248886	453712	269343	163991	56415.9	39.45	24.35	106565	37607.6	25.03	15.11
regular retro assay	B8	EGFP	GFP - BL1-A		192	752	0.255	0.326	0.774	1453	N/A	378	N/A	257	N/A	3817.97	N/A	262.83	N/A	174.95	N/A	46.28	N/A
regular retro assay	B8	Singlets	GFP - BL1-A		24818	752	33.003	42.183	42.183	18	N/A	9	N/A	-55	N/A	368.23	N/A	2000.96	N/A	87.47	N/A	971.93	N/A
regular retro assay	B9	All Events	N/A	N/A	97074	160	606.712	100	100	N/A	N/A	N/A	N/A	N/A	N/A	N/A	N/A	N/A	N/A	N/A	N/A	N/A	N/A
regular retro assay	B9	R1	FSC - FSC-A	SSC - SSC-A	58840	160	367.75	60.614	60.614	410961	2009	395872	1855	386052	1474	155156	811.68	37.75	40.4	98257.8	793.19	24.82	42.76
regular retro assay	B9	Singlets	FSC - FSC-A	FSC - FSC-H	50000	160	312.5	51.507	84.976	392876	197283	392772	198337	390171	197642	88007.6	31659.9	22.4	16.05	79664.5	24743.8	20.28	12.48
regular retro assay	B9	R1	FSC - FSC-A	FSC - FSC-H	58840	160	367.75	60.614	60.614	410961	193914	395872	198287	386052	197646	155156	43255.3	37.75	22.31	98257.8	28136	24.82	14.19
regular retro assay	B9	EGFP	GFP - BL1-A		426	160	2.663	0.439	0.852	2331	N/A	1071	N/A	334	N/A	3224.43	N/A	138.31	N/A	1058.58	N/A	98.84	N/A
regular retro assay	B9	Singlets	GFP - BL1-A		50000	160	312.5	51.507	51.507	27	N/A	7	N/A	-42	N/A	372.39	N/A	1398.16	N/A	68.2	N/A	974.28	N/A
regular retro assay	B10	All Events	N/A	N/A	88261	57	1548.44	100	100	N/A	N/A	N/A	N/A	N/A	N/A	N/A	N/A	N/A	N/A	N/A	N/A	N/A	N/A
regular retro assay	B10	R1	FSC - FSC-A	SSC - SSC-A	57835	57	1014.65	65.527	65.527	401938	1918	375928	1735	357384	1428	156961	803.66	39.05	41.91	113168	735.37	30.1	42.38
regular retro assay	B10	Singlets	FSC - FSC-A	FSC - FSC-H	50000	57	877.193	56.65	86.453	373661	197868	367619	196138	357384	203753	95392.8	37854.8	25.53	19.13	93850.1	36095.4	25.53	18.4
regular retro assay	B10	R1	FSC - FSC-A	FSC - FSC-H	57835	57	1014.65	65.527	65.527	401938	197500	375928	197381	357384	203757	156961	44192.9	39.05	22.38	113168	39111	30.1	19.81
regular retro assay	B10	EGFP	GFP - BL1-A		426	57	7.474	0.483	0.852	3335	N/A	1491	N/A	260	N/A	4167.58	N/A	124.98	N/A	1707.96	N/A	114.55	N/A
regular retro assay	B10	Singlets	GFP - BL1-A		50000	57	877.193	56.65	56.65	33	N/A	5	N/A	-42	N/A	495.75	N/A	1501.66	N/A	66.72	N/A	1334.34	N/A
regular retro assay	B15	All Events	N/A	N/A	83161	84	990.012	100	100	N/A	N/A	N/A	N/A	N/A	N/A	N/A	N/A	N/A	N/A	N/A	N/A	N/A	N/A
regular retro assay	B15	R1	FSC - FSC-A	SSC - SSC-A	58620	84	697.857	70.49	70.49	409882	1818	378347	1618	359410	1333	164268	810.25	40.08	44.58	101583	744.27	26.85	46
regular retro assay	B15	Singlets	FSC - FSC-A	FSC - FSC-H	50000	84	595.238	60.124	85.295	373515	204519	369224	204453	359414	205768	88955.7	36651.2	23.82	17.92	82368.8	33836.6	22.31	16.55
regular retro assay	B15	R1	FSC - FSC-A	FSC - FSC-H	58620	84	697.857	70.49	70.49	409882	205024	378347	206330	359410	205768	164268	44244.7	40.08	21.58	101583	36748.5	26.85	17.81
regular retro assay	B15	EGFP	GFP - BL1-A		1204	84	14.333	1.448	2.408	2393	N/A	1069	N/A	305	N/A	3375.5	N/A	141.05	N/A	1025.96	N/A	95.97	N/A
regular retro assay	B15	Singlets	GFP - BL1-A		50000	84	595.238	60.124	60.124	64	N/A	8	N/A	-41	N/A	642.27	N/A	1007.96	N/A	68.2	N/A	852.49	N/A
regular retro assay	293T DJ21 (1)	All Events	N/A	N/A	105087	66	1592.23	100	100	N/A	N/A	N/A	N/A	N/A	N/A	N/A	N/A	N/A	N/A	N/A	N/A	N/A	N/A
regular retro assay	293T DJ21 (1)	R1	FSC - FSC-A	SSC - SSC-A	58451	66	885.621	55.622	55.622	374660	1952	348159	1793	326644	1438	158327	829.89	42.26	42.51	128534	791.71	36.92	44.16
regular retro assay	293T DJ21 (1)	Singlets	FSC - FSC-A	FSC - FSC-H	50000	66	757.576	47.58	85.542	353183	195699	342784	192663	326644	181270	104436	46066.6	29.57	23.54	106308	47717.5	31.01	24.77
regular retro assay	293T DJ21 (1)	R1	FSC - FSC-A	FSC - FSC-H	58451	66	885.621	55.622	55.622	374660	193400	348159	192608	326644	181275	158327	52216.1	42.26	27	128534	52015.5	36.92	27.01
regular retro assay	293T DJ21 (1)	EGFP	GFP - BL1-A		2427	66	36.773	2.31	4.854	2613	N/A	1088	N/A	669	N/A	3796.18	N/A	145.27	N/A	1058.58	N/A	97.3	N/A
regular retro assay	293T DJ21 (1)	Singlets	GFP - BL1-A		50000	66	757.576	47.58	47.58	132	N/A	9	N/A	-41	N/A	1008.82	N/A	761.76	N/A	69.68	N/A	774.25	N/A
regular retro assay	B5-2	All Events	N/A	N/A	95924	109	880.037	100	100	N/A	N/A	N/A	N/A	N/A	N/A	N/A	N/A	N/A	N/A	N/A	N/A	N/A	N/A
regular retro assay	B5-2	R1	FSC - FSC-A	SSC - SSC-A	58013	109	532.229	60.478	60.478	406019	1889	393266	1750	394255	1429	150964	791.61	37.18	41.91	98772.3	738.33	25.12	42.19
regular retro assay	B5-2	Singlets	FSC - FSC-A	FSC - FSC-H	50000	109	458.716	52.125	86.188	391018	202988	391027	204212	381978	207872	87703.9	31744	22.43	15.64	82442.9	27189.4	21.08	13.31
regular retro assay	B5-2	R1	FSC - FSC-A	FSC - FSC-H	58013	109	532.229	60.478	60.478	406019	198502	393266	203776	394255	207878	150964	42383.8	37.18	21.35	98772.3	30082	25.12	14.76
regular retro assay	B5-2	EGFP	GFP - BL1-A		1220	109	11.193	1.272	2.44	2213	N/A	861	N/A	256	N/A	4031.44	N/A	182.13	N/A	758.35	N/A	88.08	N/A
regular retro assay	B5-2	Singlets	GFP - BL1-A		50000	109	458.716	52.125	52.125	61	N/A	8	N/A	-42	N/A	718.94	N/A	1187.51	N/A	69.68	N/A	871.03	N/A
regular retro assay	B15-2	All Events	N/A	N/A	78281	89	879.562	100	100	N/A	N/A	N/A	N/A	N/A	N/A	N/A	N/A	N/A	N/A	N/A	N/A	N/A	N/A
regular retro assay	B15-2	R1	FSC - FSC-A	SSC - SSC-A	58475	89	657.022	74.699	74.699	400688	1646	365049	1435	361503	1264	166841	771.58	41.64	46.86	73537	606.38	20.14	42.26
regular retro assay	B15-2	Singlets	FSC - FSC-A	FSC - FSC-H	50000	89	561.798	63.872	85.507	360091	216241	358802	218936	361503	222214	71943.7	32558.4	19.98	15.06	59400.4	29255.4	16.56	13.36
regular retro assay	B15-2	R1	FSC - FSC-A	FSC - FSC-H	58475	89	657.022	74.699	74.699	400688	215851	365049	220938	361503	222215	166841	40804.3	41.64	18.9	73537	31942.6	20.14	14.46
regular retro assay	B15-2	EGFP	GFP - BL1-A		594	89	6.674	0.759	1.188	1660	N/A	678	N/A	256	N/A	2764.13	N/A	166.52	N/A	596.01	N/A	87.97	N/A
regular retro assay	B15-2	Singlets	GFP - BL1-A		50000	89	561.798	63.872	63.872	24	N/A	5	N/A	-53	N/A	359.94	N/A	1527.44	N/A	83.03	N/A	1660.51	N/A
non-transfected controls	293T ZW	All Events	N/A	N/A	99626	45	2213.91	100	100	N/A	N/A	N/A	N/A	N/A	N/A	N/A	N/A	N/A	N/A	N/A	N/A	N/A	N/A
non-transfected controls	293T ZW	R1	FSC - FSC-A	SSC - SSC-A	59117	45	1313.71	59.339	59.339	350539	1914	321330	1743	281467	1433	154616	802.07	44.11	41.91	128315	739.82	39.93	42.45
non-transfected controls	293T ZW	Singlets	FSC - FSC-A	FSC - FSC-H	50000	45	1111.11	50.188	84.578	331965	190216	318503	186980	281473	183335	103070	46494.8	31.05	24.44	105544	50216.4	33.14	26.86
non-transfected controls	293T ZW	R1	FSC - FSC-A	FSC - FSC-H	59117	45	1313.71	59.339	59.339	350539	186674	321330	185621	281467	183334	154616	52402.4	44.11	28.07	128315	55352.9	39.93	29.82
non-transfected controls	293T ZW	EGFP	GFP - BL1-A		16	45	0.356	0.016	0.032	265	N/A	264	N/A	263	N/A	8.58	N/A	3.24	N/A	8.15	N/A	3.09	N/A
non-transfected controls	293T ZW	Singlets	GFP - BL1-A		50000	45	1111.11	50.188	50.188	5	N/A	5	N/A	-40	N/A	65.11	N/A	1373.17	N/A	63.75	N/A	1275.04	N/A
non-transfected controls	B6	All Events	N/A	N/A	92934	45	2065.2	100	100	N/A	N/A	N/A	N/A	N/A	N/A	N/A	N/A	N/A	N/A	N/A	N/A	N/A	N/A
non-transfected controls	B6	R1	FSC - FSC-A	SSC - SSC-A	59258	45	1316.84	63.764	63.764	332216	1848	298264	1656	289794	1384	149908	821.41	45.12	44.46	109477	722.03	36.7	43.6
non-transfected controls	B6	Singlets	FSC - FSC-A	FSC - FSC-H	50000	45	1111.11	53.802	84.377	314518	176815	296885	173139	289794	166947	98184.6	38901.1	31.22	22	89080.5	37855.2	30.01	21.86
non-transfected controls	B6	R1	FSC - FSC-A	FSC - FSC-H	59258	45	1316.84	63.764	63.764	332216	173895	298264	172242	289794	166949	149908	45113.8	45.12	25.94	109477	42621.8	36.7	24.75
non-transfected controls	B6	EGFP	GFP - BL1-A		15	45	0.333	0.016	0.03	284	N/A	273	N/A	273	N/A	40.32	N/A	14.22	N/A	14.83	N/A	5.43	N/A
non-transfected controls	B6	Singlets	GFP - BL1-A		50000	45	1111.11	53.802	53.802	5	N/A	5	N/A	-40	N/A	63.46	N/A	1388.18	N/A	62.27	N/A	1245.38	N/A
non-transfected controls	B11	All Events	N/A	N/A	87993	44	1999.84	100	100	N/A	N/A	N/A	N/A	N/A	N/A	N/A	N/A	N/A	N/A	N/A	N/A	N/A	N/A
non-transfected controls	B11	R1	FSC - FSC-A	SSC - SSC-A	58229	44	1323.39	66.175	66.175	351481	1894	314854	1708	285590	1456	148375	787.89	42.21	41.6	96336.4	656.79	30.6	38.45
non-transfected controls	B11	Singlets	FSC - FSC-A	FSC - FSC-H	50000	44	1136.36	56.823	85.868	321275	181617	307766	180178	285590	185318	90154.5	35176.6	28.06	19.37	78207.9	33071.6	25.41	18.35
non-transfected controls	B11	R1	FSC - FSC-A	FSC - FSC-H	58229	44	1323.39	66.175	66.175	351481	181662	314854	181396	285590	185308	148375	39901	42.21	21.96	96336.4	35711.4	30.6	19.69
non-transfected controls	B11	EGFP	GFP - BL1-A		9	44	0.205	0.01	0.018	266	N/A	260	N/A	255	N/A	16.12	N/A	6.07	N/A	8.9	N/A	3.42	N/A
non-transfected controls	B11	Singlets	GFP - BL1-A		50000	44	1136.36	56.823	56.823	4	N/A	3	N/A	-39	N/A	63.31	N/A	1584.11	N/A	62.27	N/A	2075.64	N/A
